# Supplementary material for: Genomic Analysis Reveals the Genetic Determinants Associated With Antibiotic Resistance in the Zoonotic Pathogen Campylobacter spp. Distributed Globally
Source: Front Microbiol. 2020 Sep 11;11:513070. doi: 10.3389/fmicb.2020.513070 (PMC7518152; doi:10.3389/fmicb.2020.513070)
Supplement: Supplementary file 4 [file Table_1.XLSX]

## Sheet: All
RefSeq FTP	Species	Collection date	Geographic location	Host	Antibiotic resistance genotype	Plasmids
GCF_001687475.2	Campylobacter hepaticus	2015	Australia, Victoria	Gallus gallus (chicken)	Susceptible	0
GCF_002080395.1	Campylobacter helveticus	1992	Switzerland: Berne	Cat	blaOXA-184/rpsL K43R/K88R	5
GCF_000736415.1	Campylobacter iguaniorum	Unknown	Unknown	Bearded dragon	23S rRNA A2074G/A2075G	1
GCF_001483985.1	Campylobacter iguaniorum	2003	Netherlands	Iguana iguana	Susceptible	0
GCF_001643995.1	Campylobacter iguaniorum	2010	USA: California	Alpaca	Susceptible	0
GCF_000816785.1	Campylobacter peloridis	Unknown	Netherlands	Shellfish	gyrA T86V	2
GCF_000816185.1	Campylobacter insulaenigrae	Unknown	United Kingdom: Scotland	Marine mammal	blaOXA-493/gyrA T86V	0
GCF_002238335.1	Campylobacter avium	2006	Italy: Bologna	Chicken	gyrA T86A/D90Y	0
GCF_002104335.1	Campylobacter cuniculorum	2005	Italy: Bologna	Rabbit	Susceptible	2
GCF_002139935.1	Campylobacter lanienae	Unknown	Switzerland	Homo sapiens	tet(O)/23S rRNA A2074G/rpsL K88R	0
GCF_000816345.1	Campylobacter volucris	Unknown	Sweden	Black headed gull	blaOXA-493/gyrA T86V	0
GCF_000017585.1	Campylobacter hominis	Unknown	Unknown	Healthy human	Susceptible	1
GCF_001190745.1	Campylobacter gracilis	1977	USA	Homo sapiens	Susceptible	0
GCF_002022005.1	Campylobacter pinnipediorum	2014	United Kingdom: Scotland	Seal	Susceptible	0
GCF_002021985.1	Campylobacter pinnipediorum	2014	United Kingdom: Scotland	Seal	Susceptible	0
GCF_002021965.1	Campylobacter pinnipediorum	2013	USA: California	Sea lion	Susceptible	0
GCF_002021945.1	Campylobacter pinnipediorum	2013	USA: California	Sea lion	Susceptible	0
GCF_002021925.1	Campylobacter pinnipediorum	2013	USA: California	Sea lion	Susceptible	0
GCF_000816265.1	Campylobacter subantarcticus	Unknown	South Georgia and the South Sandwich Islands	Gentoo penguin	blaOXA-493/gyrA T86V	0
GCF_000816305.1	Campylobacter subantarcticus	Unknown	South Georgia and the South Sandwich Islands	Grey headed albatross	blaOXA-493/gyrA T86V	0
GCF_000017465.2	Campylobacter curvus	Unknown	Unknown	Gastrointestinal clinical isolate	Susceptible	0
GCF_001190755.1	Campylobacter ureolyticus	Unknown	Denmark	Homo sapiens	Susceptible	0
GCF_001643955.1	Campylobacter hyointestinalis	1986	Belgium: Brussels	Homo sapiens	rpsL K88R	0
GCF_001643975.1	Campylobacter hyointestinalis	1990	Sweden: Molndal	Pig	Susceptible	0
GCF_002220735.1	Campylobacter sputorum	Unknown	United Kingdom: Preston	Cow	Susceptible	0
GCF_002220755.1	Campylobacter sputorum	1990	Canada: Ottawa	Human	gyrA T86I	0
GCF_002220775.1	Campylobacter sputorum	2009	USA: California	Cow	Susceptible	0
GCF_002220795.1	Campylobacter sputorum	Unknown	Unknown	Unknown	Susceptible	0
GCF_000019205.1	Campylobacter lari	Unknown	Unknown	Human	blaOXA-493/gyrA T86V	1
GCF_000816225.1	Campylobacter lari	Unknown	Canada: Ontario	Human	blaOXA-493	0
GCF_000816365.1	Campylobacter lari	Unknown	United Kingdom	River water	blaOXA-493	0
GCF_000816385.2	Campylobacter lari	Unknown	France	Human	Susceptible	0
GCF_000816405.1	Campylobacter lari	2013	USA: California	River water	blaOXA-493	0
GCF_000816425.1	Campylobacter lari	2013	USA: California	River water	blaOXA-493	0
GCF_001017575.1	Campylobacter lari	Unknown	USA: Slaughter Beach, DE	Water-estuary (24 cm depth)	blaOXA-493	0
GCF_001298465.1	Campylobacter concisus	1974	USA	Homo sapiens-periodontal disease	Susceptible	0
GCF_000017725.2	Campylobacter concisus	Unknown	Unknown	Unknown	Susceptible	2
GCF_003048375.1	Campylobacter concisus	2009	Australia	Homo sapiens-Crohn's disease	Susceptible	1
GCF_000495505.1	Campylobacter fetus	Unknown	Unknown	Human	Susceptible	0
GCF_000015085.1	Campylobacter fetus	Unknown	Unknown	Human patient with renal transplant	Susceptible	0
GCF_000512745.2	Campylobacter fetus	1994-2000	Argentina	Aborted bovine fetus	Susceptible	3
GCF_000759485.1	Campylobacter fetus	Unknown	Unknown	Bovine	Susceptible	1
GCF_000759515.1	Campylobacter fetus	Unknown	Argentina	Bovine	Susceptible	2
GCF_000814265.1	Campylobacter fetus	2009	Taiwan, Veterinary hospital	Lizard with gastroenteritis	Susceptible	0
GCF_000967135.1	Campylobacter fetus	Unknown	Unknown	Bovine	gyrA P104T	1
GCF_001484645.1	Campylobacter fetus	2006	United Kingdom: England	Heterodon nasicus	Susceptible	0
GCF_001686885.1	Campylobacter fetus	2001	Argentina	Bovine	Susceptible	2
GCF_002973655.1	Campylobacter fetus	2015	China: Guangzhou	Patient with peritonitis	tet(O)	0
GCF_900475935.1	Campylobacter fetus	1900-1972	Unknown	Mammal fetus (sheep)	Susceptible	0
GCF_900638335.1	Campylobacter lari	1900-1984	Unknown	Unknown	blaOXA-493	0
GCF_900637885.1	Campylobacter insulaenigrae	1900-2004	United Kingdom	Marine	blaOXA-493/gyrA T86V	0
GCF_900638675.1	Campylobacter insulaenigrae	1993	Unknown	Wild seal	blaOXA-493/gyrA T86V	0
GCF_002024185.1	Campylobacter coli	2003	United Kingdom: Lincolnshire	Organic chicken farm	aadE-Cc/blaOXA-61	0
GCF_000465235.1	Campylobacter coli	2011	USA: California	Chicken purchased	tet(O)/aph(2'')-Ig/aph(3'')-IIIa/sat-4	2
GCF_000494775.1	Campylobacter coli	2001		Patient with gastroenteritis	blaOXA-61	1
GCF_000583755.1	Campylobacter coli	Unknown	Unknown	Swine	blaOXA-61	4
GCF_000583795.1	Campylobacter coli	Unknown	Unknown	Bovine	tet(O)/aadE-Cc/blaOXA-61/lnu	1
GCF_000954195.1	Campylobacter coli	1992	United Kingdom: Cambridge	Homo sapiens	tet(O)	2
GCF_001417635.1	Campylobacter coli	2009	USA: Tulsa	Retail beef liver	tet(O)/blaOXA-61/aadE-Cc/aph(3'')-IIIa	1
GCF_001483845.1	Campylobacter coli	2003	United Kingdom: Lincolnshire	Retail organic chicken farm	aadE-Cc/blaOXA-61	3
GCF_001639125.1	Campylobacter coli	2014	USA: Pennsylvania	Retail chicken	Susceptible	0
GCF_001717605.1	Campylobacter coli	2014	USA: North Carolina	Housefly	tet(O)/blaOXA-61/aph(2'')-If/aph(3'')-VIIa/gyrA T86I/23S rRNA A2074G/rpsL K43R	3
GCF_001865455.1	Campylobacter coli	2009	USA: Tulsa	Chicken liver	tet(O)	2
GCF_001865475.1	Campylobacter coli	2009	USA: Tulsa	Chicken liver	blaOXA-61	2
GCF_001865495.1	Campylobacter coli	2009	USA: Tulsa	Chicken liver	tet(O)/aph(2'')-Ig/aph(3'')-IIIa/sat-4	1
GCF_001865515.1	Campylobacter coli	2009	USA: Tulsa	Chicken liver	blaOXA-61	1
GCF_001865535.1	Campylobacter coli	2009	USA: Tulsa	Pork	tet(O)/aadE-Cc/blaOXA-61/aph(3'')-IIIa/23S rRNA A2074G	2
GCF_001865555.1	Campylobacter coli	2009	USA: Tulsa	Chicken liver	tet(O)	2
GCF_001936355.1	Campylobacter coli	2014	USA: Pennsylvania	Retail chicken	blaOXA-61/aadE-Cc/aph(3'')-VIIa/23S rRNA A2074G	1
GCF_002407145.1	Campylobacter coli	2012	USA: California	Chicken breast	tet(O)/blaOXA-61/aph(2'')-Ig/aph(3'')-IIIa/sat-4	2
GCF_002843985.1	Campylobacter coli	2011	USA: Pennsylvania	Retail chicken	blaOXA-61	1
GCF_003030205.1	Campylobacter coli	2009	Denmark	Unknown	aadE-Cc	1
GCF_000583775.1	Campylobacter coli	Unknown	Unknown	Turkey carcass	tet(O)/blaOXA-61/aph(3'')-IIIa/sat-4/gyrA T86I	1
GCF_001305715.1	Campylobacter coli	2011	Germany: Berlin	Chicken	gyrA T86I	0
GCF_000009085.1	Campylobacter jejuni	1977	Unknown	Patient with diarrhea	blaOXA-61	0
GCF_000011865.1	Campylobacter jejuni	Unknown	Unknown	Retail chicken	Susceptible	0
GCF_000015525.1	Campylobacter jejuni	1981	USA: Minnesota	Patient with campylobacteriosis-Outbreak with raw milk	tet(O)	2
GCF_000017905.1	Campylobacter jejuni	1981	England	Homo sapiens-Waterborne Outbreak	blaOXA-61	0
GCF_000025425.1	Campylobacter jejuni	2003-2007	USA	Sheep	tet(O)/blaOXA-61	1
GCF_000148705.1	Campylobacter jejuni	Unknown	Unknown	Homo sapiens	tet(O)/blaOXA-184	0
GCF_000171795.2	Campylobacter jejuni	1999	Thailand	Clinical isolate	tet(O)	0
GCF_000184205.1	Campylobacter jejuni	Unknown	Unknown	Chicken	tet(O)	1
GCF_000302555.5	Campylobacter jejuni	1996-1997	United Kingdom: Wales	Clinical isolate	blaOXA-61	0
GCF_000304375.1	Campylobacter jejuni	1979	Unknown	Unknown	blaOXA-61	0
GCF_000430385.1	Campylobacter jejuni	2004	USA: New York	Homo sapiens	blaOXA-61	0
GCF_000466065.2	Campylobacter jejuni	2000	Canada	Homo sapiens	blaOXA-61	0
GCF_000466075.2	Campylobacter jejuni	2000	Canada	Homo sapiens	tet(O)/blaOXA-61/aph(3'')-IIIa/gyrA T86I	1
GCF_000466105.2	Campylobacter jejuni	2000	Canada	Homo sapiens	blaOXA-61	0
GCF_000468915.2	Campylobacter jejuni	2000	Canada	Homo sapiens	blaOXA-61	0
GCF_000493495.1	Campylobacter jejuni	Unknown	Unknown	Unknown	blaOXA-61	0
GCF_000737085.1	Campylobacter jejuni	2013	USA: Michigan	Chicken farm	blaOXA-61	0
GCF_000772225.1	Campylobacter jejuni	Unknown	Unknown	Unknown	blaOXA-61	0
GCF_000830775.1	Campylobacter jejuni	2003	USA	Patient with campylobacteriosis	blaOXA-61	0
GCF_000830805.1	Campylobacter jejuni	2003	USA	Patient with campylobacteriosis	blaOXA-61	0
GCF_000830825.1	Campylobacter jejuni	2003	USA	Patient with campylobacteriosis	blaOXA-61	0
GCF_000830845.1	Campylobacter jejuni	2004	USA	Patient with campylobacteriosis	blaOXA-61	0
GCF_000830865.1	Campylobacter jejuni	2005	USA	Patient with campylobacteriosis	blaOXA-61	0
GCF_000835285.1	Campylobacter jejuni	2000	Canada: Alberta	Patient with campylobacteriosis	gyrA T86I	0
GCF_000835305.1	Campylobacter jejuni	2000	Canada: Ontario	Patient with campylobacteriosis	blaOXA-61	0
GCF_000835345.1	Campylobacter jejuni	2001	Canada: New Brunswick	Patient with campylobacteriosis	tet(O)/blaOXA-61	2
GCF_000835365.1	Campylobacter jejuni	2000	Canada: Quebec	Patient with campylobacteriosis	tet(O)/blaOXA-61	2
GCF_000934305.1	Campylobacter jejuni	1985	Sweden: Gothenberg	Clinical	blaOXA-184	0
GCF_001299565.1	Campylobacter jejuni	1995	South Africa: Cape Town	Patient with Guillain-Barré syndrome	aadE-Cc	0
GCF_001299595.1	Campylobacter jejuni	1994	South Africa: Cape Town	Patient with Guillain-Barré syndrome	aadE-Cc	0
GCF_001314285.1	Campylobacter jejuni	1997	USA: Albany	Chicken breast purchased at a retail location	blaOXA-61	0
GCF_001412295.1	Campylobacter jejuni	Unknown	United Kingdom	Homo sapiens	tet(O)/blaOXA-184	0
GCF_001457695.1	Campylobacter jejuni	1980	Belgium: Brussels	Unknown	Susceptible	0
GCF_001506185.1	Campylobacter jejuni	1996	Finland	Homo sapiens	blaOXA-184	0
GCF_001506205.1	Campylobacter jejuni	2005	Finland	Homo sapiens	blaOXA-184	0
GCF_001506225.1	Campylobacter jejuni	2002	Finland	Homo sapiens	blaOXA-184	0
GCF_001506245.1	Campylobacter jejuni	2003	Finland	Homo sapiens	blaOXA-184	0
GCF_001506265.1	Campylobacter jejuni	1999	Finland	Homo sapiens	blaOXA-184	0
GCF_001506285.1	Campylobacter jejuni	1996	Finland	Homo sapiens	blaOXA-184	0
GCF_001506305.1	Campylobacter jejuni	1999	Finland	Homo sapiens	blaOXA-184	0
GCF_001506345.1	Campylobacter jejuni	2004	Finland	Homo sapiens	blaOXA-184	0
GCF_001506365.1	Campylobacter jejuni	1996	Finland	Homo sapiens	blaOXA-184	0
GCF_001506385.1	Campylobacter jejuni	2000	Finland	Homo sapiens	blaOXA-184	0
GCF_001506405.1	Campylobacter jejuni	2001	Finland	Homo sapiens	blaOXA-184	0
GCF_001506425.1	Campylobacter jejuni	2003	Finland	Homo sapiens	blaOXA-184	0
GCF_001506445.1	Campylobacter jejuni	2004	Finland	Homo sapiens	blaOXA-184	0
GCF_001506465.1	Campylobacter jejuni	2002	Finland	Homo sapiens	blaOXA-184	0
GCF_001506485.1	Campylobacter jejuni	2003	Finland	Homo sapiens	blaOXA-184	0
GCF_001506505.1	Campylobacter jejuni	2002	Finland	Homo sapiens	blaOXA-184	0
GCF_001506525.1	Campylobacter jejuni	2003	Finland	Homo sapiens	blaOXA-184	0
GCF_001506545.1	Campylobacter jejuni	2004	Finland	Homo sapiens	blaOXA-184	0
GCF_001506565.1	Campylobacter jejuni	2004	Finland	Homo sapiens	blaOXA-184	0
GCF_001506585.1	Campylobacter jejuni	2001	Finland	Homo sapiens	blaOXA-184	0
GCF_001506605.1	Campylobacter jejuni	2002	Finland	Homo sapiens	blaOXA-184	0
GCF_001506625.1	Campylobacter jejuni	2003	Finland	Homo sapiens	blaOXA-184	0
GCF_001506645.1	Campylobacter jejuni	2002	Finland	Homo sapiens	blaOXA-184	0
GCF_001506665.1	Campylobacter jejuni	2002	Finland	Homo sapiens	blaOXA-184	0
GCF_001506685.1	Campylobacter jejuni	2006	Finland	Homo sapiens	blaOXA-184	0
GCF_001506705.1	Campylobacter jejuni	1996	Finland	Homo sapiens	blaOXA-184	0
GCF_001506725.1	Campylobacter jejuni	1999	Finland	Homo sapiens	blaOXA-184	0
GCF_001506745.1	Campylobacter jejuni	2001	Finland	Homo sapiens	blaOXA-184	0
GCF_001506765.1	Campylobacter jejuni	1998	Finland	Homo sapiens	blaOXA-184	0
GCF_001506785.1	Campylobacter jejuni	2007	Finland	Homo sapiens	blaOXA-184	0
GCF_001506805.1	Campylobacter jejuni	2002	Finland	Homo sapiens	blaOXA-184	0
GCF_001506825.1	Campylobacter jejuni	2005	Finland	Homo sapiens	blaOXA-184	0
GCF_001506845.1	Campylobacter jejuni	1996	Finland	Homo sapiens	blaOXA-184	0
GCF_001506865.1	Campylobacter jejuni	1996	Finland	Homo sapiens	blaOXA-184	0
GCF_001506885.1	Campylobacter jejuni	2001	Finland	Homo sapiens	blaOXA-184	0
GCF_001506905.1	Campylobacter jejuni	2004	Finland	Homo sapiens	blaOXA-184	0
GCF_001506925.1	Campylobacter jejuni	1996	Finland	Homo sapiens	blaOXA-184	0
GCF_001506945.1	Campylobacter jejuni	2002	Finland	Homo sapiens	blaOXA-184	0
GCF_001506965.1	Campylobacter jejuni	2004	Finland	Homo sapiens	blaOXA-184	0
GCF_001506985.1	Campylobacter jejuni	2004	Finland	Homo sapiens	blaOXA-184	0
GCF_001507005.1	Campylobacter jejuni	2007	Finland	Homo sapiens	blaOXA-184	0
GCF_001507025.1	Campylobacter jejuni	2006	Finland	Homo sapiens	blaOXA-184	0
GCF_001507045.1	Campylobacter jejuni	1996	Finland	Homo sapiens	blaOXA-184/gyrA T86K	0
GCF_001507065.1	Campylobacter jejuni	2006	Finland	Homo sapiens	blaOXA-184	0
GCF_001507085.1	Campylobacter jejuni	2001	Finland	Homo sapiens	blaOXA-184	0
GCF_001507105.1	Campylobacter jejuni	2002	Finland	Homo sapiens	blaOXA-184	0
GCF_001507125.1	Campylobacter jejuni	2006	Finland	Homo sapiens	blaOXA-184	0
GCF_001507145.1	Campylobacter jejuni	2002	Finland	Homo sapiens	blaOXA-184	0
GCF_001507165.1	Campylobacter jejuni	1996	Finland	Homo sapiens	blaOXA-184	0
GCF_001507185.1	Campylobacter jejuni	1998	Finland	Homo sapiens	blaOXA-184	0
GCF_001507205.1	Campylobacter jejuni	2002	Finland	Homo sapiens	blaOXA-184	0
GCF_001507225.1	Campylobacter jejuni	1999	Finland	Homo sapiens	blaOXA-184	0
GCF_001507245.1	Campylobacter jejuni	2007	Finland	Homo sapiens	blaOXA-184	0
GCF_001507265.1	Campylobacter jejuni	2007	Finland	Homo sapiens	blaOXA-184	0
GCF_001563565.1	Campylobacter jejuni	1994	South Africa: Cape Town	Homo sapiens with enteritis	Susceptible	1
GCF_001587015.1	Campylobacter jejuni	2009	USA	Chicken	tet(O)/blaOXA-61/gyrA T86I	2
GCF_001587035.1	Campylobacter jejuni	2009	USA	Chicken	tet(O)/blaOXA-61	1
GCF_001686905.1	Campylobacter jejuni	1997	USA:California	Chicken	blaOXA-61	0
GCF_001717625.1	Campylobacter jejuni	2014	USA:California	Turkey	tet(O)/blaOXA-184/aph(2'')-If/aph(3'')-IIIa/gyrA T86I/rpsL K88R	1
GCF_001721945.1	Campylobacter jejuni	2013	USA:Michigan	Chicken	blaOXA-61	0
GCF_001721965.1	Campylobacter jejuni	2013	USA:Michigan	Chicken	Susceptible	0
GCF_001721985.1	Campylobacter jejuni	2013	USA:Michigan	Chicken	Susceptible	0
GCF_001767215.1	Campylobacter jejuni	1980	Canadá:Toronto	Homo sapiens	blaOXA-61	0
GCF_001865395.1	Campylobacter jejuni	2009	USA:Tulsa	Chicken	Susceptible	0
GCF_001865415.1	Campylobacter jejuni	2009	USA:Tulsa	Chicken	tet(O)	1
GCF_001865435.1	Campylobacter jejuni	2009	USA:Tulsa	Chicken	gyrA T86I	1
GCF_001865595.1	Campylobacter jejuni	1990	USA:Tucson	Homo sapiens	tet(O)	1
GCF_001870085.1	Campylobacter jejuni	2009	USA:Tulsa	Turkey	tet(O)/blaOXA-61/gyrA T86I	2
GCF_001870105.1	Campylobacter jejuni	2009	USA:Tulsa	Chicken	tet(O)/blaOXA-61/gyrA T86I	2
GCF_001951235.1	Campylobacter jejuni	2012	United Kingdom	Unknown	Susceptible	0
GCF_001951255.1	Campylobacter jejuni	2012	United Kingdom	Unknown	blaOXA-61	0
GCF_001951275.1	Campylobacter jejuni	2012	United Kingdom	Unknown	blaOXA-61	0
GCF_001951295.1	Campylobacter jejuni	2012	United Kingdom	Unknown	blaOXA-61/gyrA T86I	0
GCF_001951315.1	Campylobacter jejuni	2012	United Kingdom	Unknown	blaOXA-61/gyrA T86I	0
GCF_001951335.1	Campylobacter jejuni	2012	United Kingdom	Unknown	blaOXA-61/gyrA T86I	0
GCF_002024325.1	Campylobacter jejuni	1992	United Kingdom	Unknown	blaOXA-184	0
GCF_002028305.1	Campylobacter jejuni	1984	Suecia	Pigeon	blaOXA-184	0
GCF_002101355.1	Campylobacter jejuni	2014	USA:Philadelphia	Ternera	tet(O)/blaOXA-61/aph(3'')-IIIa	1
GCF_002209005.1	Campylobacter jejuni	Unknown	USA	Bovino	Susceptible	0
GCF_002209025.1	Campylobacter jejuni	1977	USA	Homo sapiens	blaOXA-61	0
GCF_002209045.1	Campylobacter jejuni	Unknown	USA	Homo sapiens	tet(O)/blaOXA-61	1
GCF_002209065.1	Campylobacter jejuni	Unknown	USA	Unknown	blaOXA-61	0
GCF_002214785.1	Campylobacter jejuni	2016	South Korea:Seoul	Homo sapiens	tet(O)/blaOXA-61/gyrA T86I	2
GCF_002224325.1	Campylobacter jejuni	Unknown	Unknown	Homo sapiens	blaOXA-61/cat	0
GCF_002224385.1	Campylobacter jejuni	Unknown	Unknown	Homo sapiens	Susceptible	0
GCF_002234455.1	Campylobacter jejuni	Unknown	USA:California	Homo sapiens	tet(O)/blaOXA-61	1
GCF_002238375.1	Campylobacter jejuni	Unknown	Unknown	Homo sapiens	tet(O)/blaOXA-61/cat	0
GCF_002407125.1	Campylobacter jejuni	2012	USA	Chicken	tet(O)/blaOXA-61/aph(2'')-Ig/aph(3'')-IIIa/sat-4	1
GCF_002587105.1	Campylobacter jejuni	Unknown	USA	Homo sapiens	blaOXA-61/gyrA T86I	0
GCF_002587225.1	Campylobacter jejuni	1997	USA	Chicken	Susceptible	0
GCF_003030185.1	Campylobacter jejuni	2014	Tailandia	Unknown	tet(O)/aph(2'')-If/ant(9)/ant(6)-Ia/aph(3'')-IIIa/sat-4/gyrA T86I/23S rRNA A2074G	1
GCF_003060725.1	Campylobacter jejuni	2005	United Kingdom	Chicken	blaOXA-61	0
GCF_003060745.1	Campylobacter jejuni	1992	United Kingdom	Chicken	blaOXA-61	0
GCF_003060765.1	Campylobacter jejuni	1992	United Kingdom	Avian	blaOXA-576	0
GCF_003060785.1	Campylobacter jejuni	1992	United Kingdom	Chicken	blaOXA-61	0
GCF_003368045.1	Campylobacter jejuni	2000	Finland	Homo sapiens	blaOXA-61	0
GCF_003368065.1	Campylobacter jejuni	2006	Finland	Homo sapiens	blaOXA-61	0
GCF_003368085.1	Campylobacter jejuni	1999	Finland	Homo sapiens	blaOXA-61	0
GCF_003368105.1	Campylobacter jejuni	2001	Finland	Homo sapiens	aadE-Cc/blaOXA-184	0
GCF_003368125.1	Campylobacter jejuni	2006	Finland	Homo sapiens	blaOXA-61	0
GCF_003368145.1	Campylobacter jejuni	2000	Finland	Homo sapiens	blaOXA-61	0
GCF_003368165.1	Campylobacter jejuni	1998	Finland	Homo sapiens	tet(O)/blaOXA-184/gyrA T86I	0
GCF_003368185.1	Campylobacter jejuni	1999	Finland	Homo sapiens	gyrA T86I	0
GCF_003368205.1	Campylobacter jejuni	2001	Finland	Homo sapiens	aadE-Cc/blaOXA-184	0
GCF_003368225.1	Campylobacter jejuni	2002	Finland	Homo sapiens	blaOXA-61/gyrA T86I	0
GCF_003368245.1	Campylobacter jejuni	2000	Finland	Homo sapiens	Susceptible	0
GCF_900475265.1	Campylobacter jejuni	1900-1977	United Kingdom	Homo sapiens	blaOXA-61	0
GCF_000017485.1	Campylobacter jejuni	Unknown	Unknown	Unknown	Susceptible	0
GCF_000632435.1	Campylobacter jejuni	Unknown	Unknown	Unknown	Susceptible	0
GCF_000807355.1	Campylobacter jejuni	2014	USA:Philadelphia	Bovino	blaOXA-61	0
GCA_001506325.1	Campylobacter jejuni	2007	Finland	Homo sapiens	Susceptible	0
GCF_001865615.1	Campylobacter jejuni	2007	USA	Chicken	tet(O)/blaOXA-61/aph(3'')-IIIa	1
GCA_002238355.1	Campylobacter jejuni	Unknown	Unknown	Homo sapiens	Susceptible	0
GCA_002983725.1	Campylobacter jejuni	1997	South Africa: Cape Town	Homo sapiens	Susceptible	0
GCA_900474415.1	Campylobacter jejuni	1900-1988	Australia:Adelaide	Human child	Susceptible	0
GCF_003999645.1	Campylobacter jejuni	1970	Bélgica:Brucelas	Bovino	Susceptible	0
GCF_003971585.1	Campylobacter jejuni	2000	Alemania	Homo sapiens	blaOXA-61/gyrA T86I	1
GCF_900638165.1	Campylobacter jejuni	1900-1985	Unknown	Unknown	Susceptible	0
GCF_900638175.1	Campylobacter jejuni	1900-2007	Unknown	Unknown	aadE-Cc	0
GCF_900638185.1	Campylobacter jejuni	1900-2007	Unknown	Unknown	blaOXA-61	0
GCF_900638195.1	Campylobacter jejuni	1900-2007	Unknown	Unknown	blaOXA-61	0
GCF_900638205.1	Campylobacter jejuni	1900-2007	Unknown	Unknown	blaOXA-61	0
GCF_900638225.1	Campylobacter jejuni	1999	United Kingdom	Homo sapiens	blaOXA-184	0
GCF_900638235.1	Campylobacter jejuni	1900-2003	Unknown	Unknown	blaOXA-61	0
GCF_900638285.1	Campylobacter jejuni	1900-1993	United Kingdom	Chicken	blaOXA-184	0
GCF_900638365.1	Campylobacter jejuni	1974	Unknown	Homo sapiens	blaOXA-61	0
GCA_900637255.1	Campylobacter jejuni	1900-1986	Unknown	Unknown	Susceptible	0
GCA_900638625.1	Campylobacter jejuni	1900-1999	Unknown	Human child	Susceptible	0
GCF_003950275.1	Campylobacter jejuni	2015	United Kingdom	Chicken	tet(O)/blaOXA-61/gyrA T86I	0
GCF_003574945.1	Campylobacter jejuni	2001	United Kingdom	Chicken	Susceptible	0
Total: 237 genomes

## Sheet: AR genotypes
Antibiotic resistance genotype	Number of genomes
23S rRNA A2074G/A2075G	1
aadE-Cc	4
aadE-Cc/blaOXA-184	2
aadE-Cc/blaOXA-61	2
gyrA P104T	1
gyrA T86A/D90Y	1
gyrA T86I	5
gyrA T86V	1
blaOXA-61	45
blaOXA-184	58
blaOXA-184/rpsL K43R/K88R	1
blaOXA-493	6
blaOXA-493/gyrA T86V	7
blaOXA-576	1
blaOXA-61/aadE-Cc/aph(3'')-VIIa/23S rRNA A2074G	1
blaOXA-61/cat	1
blaOXA-61/gyrA T86I	6
blaOXA-184/gyrA T86K	1
rpsL K88R	1
tet(O)	9
tet(O)/aph(2'')-Ig/aph(3'')-IIIa/sat-4	2
tet(O)/aadE-Cc/blaOXA-61/lnu	1
tet(O)/23S rRNA A2074G/rpsL K88R	1
tet(O)/aph(2'')-If/ant(9)/ant(6)-Ia/aph(3'')-IIIa/sat-4/gyrA T86I/23S rRNA A2074G	1
tet(O)/aadE-Cc/blaOXA-61/aph(3'')-IIIa/23S rRNA A2074G	1
tet(O)/blaOXA-184	2
tet(O)/blaOXA-184/aph(2'')-If/aph(3'')-IIIa/gyrA T86I/rpsL K88R	1
tet(O)/blaOXA-184/gyrA T86I	1
tet(O)/blaOXA-61	6
tet(O)/blaOXA-61/aph(2'')-Ig/aph(3'')-IIIa/sat-4	2
tet(O)/blaOXA-61/aadE-Cc/aph(3'')-IIIa	1
tet(O)/blaOXA-61/aph(3'')-IIIa	2
tet(O)/blaOXA-61/aph(3'')-IIIa/sat-4/gyrA T86I	1
tet(O)/blaOXA-61/aph(3'')-IIIa/gyrA T86I	1
tet(O)/blaOXA-61/aph(2'')-If/aph(3'')-VIIa/gyrA T86I/23S rRNA A2074G/rpsL K43R	1
tet(O)/blaOXA-61/cat	1
tet(O)/blaOXA-61/gyrA T86I	5
Total: 37 genotypes
