# Supplementary material for: Genomic Analysis Reveals the Genetic Determinants Associated With Antibiotic Resistance in the Zoonotic Pathogen Campylobacter spp. Distributed Globally
Source: Front Microbiol. 2020 Sep 11;11:513070. doi: 10.3389/fmicb.2020.513070 (PMC7518152; doi:10.3389/fmicb.2020.513070)
Supplement: Supplementary file 5 [file Table_2.XLSX]

## Sheet: Sheet1
accessory/236	GCA_001506325.1	CP010478.1	1653863	chromosome	CP010478.1_ALW66386.1 RND transporter [Campylobacter jejuni]
accessory/236	GCA_002238355.1	CP022551.1	1616132	chromosome	CP022551.1_ASQ33185.1 multidrug efflux RND transporter permease subunit [Campylobacter jejuni]
accessory/236	GCA_002983725.1	CP027403.1	1845051	chromosome	CP027403.1_AVL47812.1 multidrug efflux RND transporter permease subunit [Campylobacter jejuni subsp. doylei]
accessory/236	GCA_900474415.1	LS483295.1	1728869	chromosome	LS483295.1_SQE23806.1 RND efflux system, inner membrane transporter CmeB [Campylobacter jejuni subsp. doylei]
accessory/236	GCA_900637255.1	LR134359.1	1891235	chromosome	LR134359.1_VEG62872.1 RND efflux system, inner membrane transporter CmeB [Campylobacter jejuni subsp. doylei]
accessory/236	GCA_900638625.1	LR134530.1	1762226	chromosome	LR134530.1_VEJ46549.1 RND efflux system, inner membrane transporter CmeB [Campylobacter jejuni subsp. doylei]
accessory/236	GCF_000009085.1	NC_002163.1	1641481	chromosome	NC_002163.1_YP_002343803.1 multidrug efflux pump protein CmeB [Campylobacter jejuni subsp. jejuni NCTC 11168 = ATCC 700819]
accessory/236	GCF_000011865.1	NC_003912.7	1777831	chromosome	NC_003912.7_WP_002867772.1 MULTISPECIES: multidrug efflux RND transporter permease subunit [Campylobacter]
accessory/236	GCF_000015085.1	NC_008599.1	1773615	chromosome	NC_008599.1_WP_011731702.1 multidrug efflux RND transporter permease subunit [Campylobacter fetus]
accessory/236	GCF_000015525.1	NC_008787.1	1616554	chromosome	NC_008787.1_WP_002868922.1 MULTISPECIES: multidrug efflux RND transporter permease subunit [Campylobacter]
accessory/236	GCF_000017465.2	NC_009715.2	1971270	chromosome	NC_009715.2_WP_011991742.1 multidrug efflux RND transporter permease subunit [Campylobacter curvus]
accessory/236	GCF_000017485.1	NC_009707.1	1845106	chromosome	NC_009707.1_WP_011990631.1 multidrug efflux RND transporter permease subunit [Campylobacter jejuni]
accessory/236	GCF_000017585.1	NC_009714.1	1711273	chromosome	NC_009714.1_WP_012108439.1 multidrug efflux RND transporter permease subunit [Campylobacter hominis]
accessory/236	GCF_000017725.2	NC_009802.2	2052007	chromosome	NC_009802.2_WP_012001105.1 multidrug efflux RND transporter permease subunit [Campylobacter concisus]
accessory/236	GCF_000017905.1	NC_009839.1	1628115	chromosome	NC_009839.1_WP_012006645.1 multidrug efflux RND transporter permease subunit [Campylobacter jejuni]
accessory/236	GCF_000019205.1	NC_012039.1	1525460	chromosome	NC_012039.1_WP_012662241.1 multidrug efflux RND transporter permease subunit [Campylobacter lari]
accessory/236	GCF_000025425.1	NC_017279.1	1635045	chromosome	NC_017279.1_WP_002872052.1 MULTISPECIES: multidrug efflux RND transporter permease subunit [Campylobacter]
accessory/236	GCF_000148705.1	NC_017280.1	1616648	chromosome	NC_017280.1_WP_014516944.1 multidrug efflux RND transporter permease subunit [Campylobacter jejuni]
accessory/236	GCF_000171795.2	NZ_CP005388.1	1636029	chromosome	NZ_CP005388.1_WP_002859457.1 MULTISPECIES: multidrug efflux RND transporter permease subunit [Campylobacter]
accessory/236	GCF_000175655.1	NZ_ACVQ01000028.1	137956	plasmid/contig	NZ_ACVQ01000033.1_WP_002949383.1 multidrug efflux RND transporter permease subunit [Campylobacter showae]
accessory/236	GCF_000184205.1	NC_017281.1	1681364	chromosome	NC_017281.1_WP_002867772.1 MULTISPECIES: multidrug efflux RND transporter permease subunit [Campylobacter]
accessory/236	GCF_000302555.5	NC_018709.4	1635301	chromosome	NC_018709.4_WP_002872052.1 MULTISPECIES: multidrug efflux RND transporter permease subunit [Campylobacter]
accessory/236	GCF_000304375.1	NC_018521.1	1641481	chromosome	NC_018521.1_WP_002872052.1 MULTISPECIES: multidrug efflux RND transporter permease subunit [Campylobacter]
accessory/236	GCF_000313615.1	NZ_AMZQ01000010.1	122726	plasmid/contig	NZ_AMZQ01000001.1_WP_009495500.1 multidrug efflux RND transporter permease subunit [Campylobacter showae]
accessory/236	GCF_000430385.1	NC_021834.1	1702398	chromosome	NC_021834.1_WP_002867772.1 MULTISPECIES: multidrug efflux RND transporter permease subunit [Campylobacter]
accessory/236	GCF_000465235.1	NC_022347.1	1673221	chromosome	NC_022347.1_WP_021033772.1 multidrug efflux RND transporter permease subunit [Campylobacter coli]
accessory/236	GCF_000493495.1	NC_022529.1	1669329	chromosome	NC_022529.1_WP_002877501.1 MULTISPECIES: multidrug efflux RND transporter permease subunit [Campylobacter]
accessory/236	GCF_000494775.1	NC_022660.1	1658751	chromosome	NC_022660.1_WP_002803216.1 MULTISPECIES: multidrug efflux RND transporter permease subunit [Campylobacter]
accessory/236	GCF_000495505.1	NC_022759.1	1775480	chromosome	NC_022759.1_WP_023384095.1 multidrug efflux RND transporter permease subunit [Campylobacter fetus]
accessory/236	GCF_000512745.2	NZ_CP006999.2	1866010	chromosome	NZ_CP006999.2_WP_002848113.1 multidrug efflux RND transporter permease subunit [Campylobacter fetus]
accessory/236	GCF_000583755.1	NZ_CP007183.1	1814252	chromosome	NZ_CP007183.1_WP_002839704.1 multidrug efflux RND transporter permease subunit [Campylobacter coli]
accessory/236	GCF_000583775.1	NZ_CP007181.1	1824273	chromosome	NZ_CP007181.1_WP_025398714.1 multidrug efflux RND transporter permease subunit [Campylobacter coli]
accessory/236	GCF_000583795.1	NZ_CP007179.1	1684743	chromosome	NZ_CP007179.1_WP_002805123.1 MULTISPECIES: multidrug efflux RND transporter permease subunit [Campylobacter]
accessory/236	GCF_000632435.1	NZ_CP005081.1	1795858	chromosome	NZ_CP005081.1_WP_038401021.1 multidrug efflux RND transporter permease subunit [Campylobacter jejuni]
accessory/236	GCF_000736415.1	NZ_CP009043.1	1684608	chromosome	NZ_CP009043.1_WP_038452607.1 multidrug efflux RND transporter permease subunit [Campylobacter iguaniorum]
accessory/236	GCF_000737085.1	NZ_CP008787.1	1651739	chromosome	NZ_CP008787.1_WP_038402039.1 multidrug efflux RND transporter permease subunit [Campylobacter jejuni]
accessory/236	GCF_000759485.1	NZ_CP008808.1	1800764	chromosome	NZ_CP008808.1_WP_011731702.1 multidrug efflux RND transporter permease subunit [Campylobacter fetus]
accessory/236	GCF_000759515.1	NZ_CP008810.1	1935028	chromosome	NZ_CP008810.1_WP_002848113.1 multidrug efflux RND transporter permease subunit [Campylobacter fetus]
accessory/236	GCF_000772225.1	NZ_CP006851.1	1691939	chromosome	NZ_CP006851.1_WP_002859457.1 MULTISPECIES: multidrug efflux RND transporter permease subunit [Campylobacter]
accessory/236	GCF_000807355.1	NZ_CP010058.1	1712361	chromosome	NZ_CP010058.1_WP_002872052.1 MULTISPECIES: multidrug efflux RND transporter permease subunit [Campylobacter]
accessory/236	GCF_000814265.1	NZ_CP009226.1	1776391	chromosome	NZ_CP009226.1_WP_023384095.1 multidrug efflux RND transporter permease subunit [Campylobacter fetus]
accessory/236	GCF_000816185.1	NZ_CP007770.1	1465081	chromosome	NZ_CP007770.1_WP_039651207.1 multidrug efflux system CmeABC, inner membrane drug transporter CmeB [Campylobacter insulaenigrae]
accessory/236	GCF_000816225.1	NZ_CP007771.1	1502102	chromosome	NZ_CP007771.1_WP_039668980.1 multidrug efflux system CmeABC, inner membrane drug transporter CmeB [Campylobacter lari]
accessory/236	GCF_000816265.1	NZ_CP007772.1	1782536	chromosome	NZ_CP007772.1_WP_039664716.1 multidrug efflux system CmeABC, inner membrane drug transporter CmeB [Campylobacter subantarcticus]
accessory/236	GCF_000816305.1	NZ_CP007773.1	1852995	chromosome	NZ_CP007773.1_WP_043020311.1 multidrug efflux system CmeABC, inner membrane drug transporter CmeB [Campylobacter subantarcticus]
accessory/236	GCF_000816345.1	NZ_CP007774.1	1517949	chromosome	NZ_CP007774.1_WP_039666193.1 multidrug efflux system CmeABC, inner membrane drug transporter CmeB [Campylobacter volucris]
accessory/236	GCF_000816365.1	NZ_CP007775.1	1791508	chromosome	NZ_CP007775.1_WP_039627270.1 multidrug efflux system CmeABC, inner membrane drug transporter CmeB [Campylobacter lari]
accessory/236	GCF_000816385.2	NZ_CP007776.2	1523028	chromosome	NZ_CP007776.2_WP_039629238.1 multidrug efflux system CmeABC, inner membrane drug transporter CmeB [Campylobacter lari]
accessory/236	GCF_000816405.1	NZ_CP007777.1	1516455	chromosome	NZ_CP007777.1_WP_039619490.1 multidrug efflux system CmeABC, inner membrane drug transporter CmeB [Campylobacter lari]
accessory/236	GCF_000816425.1	NZ_CP007778.1	1565009	chromosome	NZ_CP007778.1_WP_039642473.1 multidrug efflux system CmeABC, inner membrane drug transporter CmeB [Campylobacter lari]
accessory/236	GCF_000816785.1	NZ_CP007766.1	1711369	chromosome	NZ_CP007766.1_WP_044599442.1 multidrug efflux system CmeABC, inner membrane drug transporter CmeB [Campylobacter peloridis]
accessory/236	GCF_000830775.1	NZ_CP006685.1	1641481	chromosome	NZ_CP006685.1_WP_002872052.1 MULTISPECIES: multidrug efflux RND transporter permease subunit [Campylobacter]
accessory/236	GCF_000830805.1	NZ_CP006686.1	1641480	chromosome	NZ_CP006686.1_WP_002872052.1 MULTISPECIES: multidrug efflux RND transporter permease subunit [Campylobacter]
accessory/236	GCF_000830825.1	NZ_CP006687.1	1641471	chromosome	NZ_CP006687.1_WP_002872052.1 MULTISPECIES: multidrug efflux RND transporter permease subunit [Campylobacter]
accessory/236	GCF_000830845.1	NZ_CP006688.1	1641469	chromosome	NZ_CP006688.1_WP_002872052.1 MULTISPECIES: multidrug efflux RND transporter permease subunit [Campylobacter]
accessory/236	GCF_000830865.1	NZ_CP006689.1	1641482	chromosome	NZ_CP006689.1_WP_002872052.1 MULTISPECIES: multidrug efflux RND transporter permease subunit [Campylobacter]
accessory/236	GCF_000835285.1	NZ_CP010306.1	1742047	chromosome	NZ_CP010306.1_WP_002869743.1 multidrug efflux RND transporter permease subunit [Campylobacter jejuni]
accessory/236	GCF_000835305.1	NZ_CP010307.1	1670781	chromosome	NZ_CP010307.1_WP_002872052.1 MULTISPECIES: multidrug efflux RND transporter permease subunit [Campylobacter]
accessory/236	GCF_000835345.1	NZ_CP010072.1	1742364	chromosome	NZ_CP010072.1_WP_043012747.1 multidrug efflux RND transporter permease subunit [Campylobacter jejuni]
accessory/236	GCF_000835365.1	NZ_CP010301.1	1745537	chromosome	NZ_CP010301.1_WP_043012747.1 multidrug efflux RND transporter permease subunit [Campylobacter jejuni]
accessory/236	GCF_000934305.1	NZ_CP010906.1	1612378	chromosome	NZ_CP010906.1_WP_044305798.1 multidrug efflux RND transporter permease subunit [Campylobacter jejuni]
accessory/236	GCF_000954195.1	NZ_CP011015.1	1658607	chromosome	NZ_CP011015.1_WP_002803216.1 MULTISPECIES: multidrug efflux RND transporter permease subunit [Campylobacter]
accessory/236	GCF_000967135.1	NZ_HG004426.1	1926886	chromosome	NZ_HG004426.1_WP_002848113.1 multidrug efflux RND transporter permease subunit [Campylobacter fetus]
accessory/236	GCF_001017575.1	NZ_CP011372.1	1563032	chromosome	NZ_CP011372.1_WP_047208721.1 multidrug efflux RND transporter permease subunit [Campylobacter lari]
accessory/236	GCF_001190745.1	NZ_CP012196.1	2281652	chromosome	NZ_CP012196.1_WP_005872701.1 multidrug efflux RND transporter permease subunit [Campylobacter gracilis]
accessory/236	GCF_001190755.1	NZ_CP012195.1	1641887	chromosome	NZ_CP012195.1_WP_050335749.1 multidrug efflux RND transporter permease subunit [Campylobacter ureolyticus]
accessory/236	GCF_001298465.1	NZ_CP012541.1	1840041	chromosome	NZ_CP012541.1_WP_054196038.1 multidrug efflux RND transporter permease subunit [Campylobacter concisus]
accessory/236	GCF_001299565.1	NZ_CP012689.1	1664565	chromosome	NZ_CP012689.1_WP_002854690.1 multidrug efflux RND transporter permease subunit [Campylobacter jejuni]
accessory/236	GCF_001299595.1	NZ_CP012690.1	1664566	chromosome	NZ_CP012690.1_WP_002854690.1 multidrug efflux RND transporter permease subunit [Campylobacter jejuni]
accessory/236	GCF_001305715.1	NZ_CP011777.1	1720506	chromosome	NZ_CP011777.1_WP_032686039.1 multidrug efflux RND transporter permease subunit [Campylobacter coli]
accessory/236	GCF_001314285.1	NZ_CP012696.1	1635803	chromosome	NZ_CP012696.1_WP_002872052.1 MULTISPECIES: multidrug efflux RND transporter permease subunit [Campylobacter]
accessory/236	GCF_001412295.1	NZ_CP012149.1	1616662	chromosome	NZ_CP012149.1_WP_014516944.1 multidrug efflux RND transporter permease subunit [Campylobacter jejuni]
accessory/236	GCF_001417635.1	NZ_CP013034.1	1663782	chromosome	NZ_CP013034.1_WP_002805123.1 MULTISPECIES: multidrug efflux RND transporter permease subunit [Campylobacter]
accessory/236	GCF_001457695.1	NZ_LN831025.1	1766442	chromosome	NZ_LN831025.1_WP_004306650.1 multidrug efflux RND transporter permease subunit [Campylobacter jejuni]
accessory/236	GCF_001483845.1	NZ_CP013733.1	2033903	chromosome	NZ_CP013733.1_WP_058914713.1 multidrug efflux RND transporter permease subunit [Campylobacter coli]
accessory/236	GCF_001483985.1	NZ_CP010995.1	1809624	chromosome	NZ_CP010995.1_WP_038452607.1 multidrug efflux RND transporter permease subunit [Campylobacter iguaniorum]
accessory/236	GCF_001484645.1	NZ_CP010953.1	1819051	chromosome	NZ_CP010953.1_WP_023384095.1 multidrug efflux RND transporter permease subunit [Campylobacter fetus]
accessory/236	GCF_001506185.1	NZ_CP010471.1	1642794	chromosome	NZ_CP010471.1_WP_002933997.1 multidrug efflux RND transporter permease subunit [Campylobacter jejuni]
accessory/236	GCF_001506205.1	NZ_CP010472.1	1669766	chromosome	NZ_CP010472.1_WP_002933997.1 multidrug efflux RND transporter permease subunit [Campylobacter jejuni]
accessory/236	GCF_001506225.1	NZ_CP010473.1	1633831	chromosome	NZ_CP010473.1_WP_002933997.1 multidrug efflux RND transporter permease subunit [Campylobacter jejuni]
accessory/236	GCF_001506245.1	NZ_CP010474.1	1642281	chromosome	NZ_CP010474.1_WP_002933997.1 multidrug efflux RND transporter permease subunit [Campylobacter jejuni]
accessory/236	GCF_001506265.1	NZ_CP010475.1	1672553	chromosome	NZ_CP010475.1_WP_002933997.1 multidrug efflux RND transporter permease subunit [Campylobacter jejuni]
accessory/236	GCF_001506285.1	NZ_CP010476.1	1668425	chromosome	NZ_CP010476.1_WP_002933997.1 multidrug efflux RND transporter permease subunit [Campylobacter jejuni]
accessory/236	GCF_001506305.1	NZ_CP010477.1	1667602	chromosome	NZ_CP010477.1_WP_002933997.1 multidrug efflux RND transporter permease subunit [Campylobacter jejuni]
accessory/236	GCF_001506345.1	NZ_CP010479.1	1665175	chromosome	NZ_CP010479.1_WP_002933997.1 multidrug efflux RND transporter permease subunit [Campylobacter jejuni]
accessory/236	GCF_001506365.1	NZ_CP010480.1	1668335	chromosome	NZ_CP010480.1_WP_002933997.1 multidrug efflux RND transporter permease subunit [Campylobacter jejuni]
accessory/236	GCF_001506385.1	NZ_CP010481.1	1637642	chromosome	NZ_CP010481.1_WP_002933997.1 multidrug efflux RND transporter permease subunit [Campylobacter jejuni]
accessory/236	GCF_001506405.1	NZ_CP010482.1	1636128	chromosome	NZ_CP010482.1_WP_002933997.1 multidrug efflux RND transporter permease subunit [Campylobacter jejuni]
accessory/236	GCF_001506425.1	NZ_CP010483.1	1633693	chromosome	NZ_CP010483.1_WP_002933997.1 multidrug efflux RND transporter permease subunit [Campylobacter jejuni]
accessory/236	GCF_001506445.1	NZ_CP010488.1	1632718	chromosome	NZ_CP010488.1_WP_002933997.1 multidrug efflux RND transporter permease subunit [Campylobacter jejuni]
accessory/236	GCF_001506465.1	NZ_CP010489.1	1649284	chromosome	NZ_CP010489.1_WP_002933997.1 multidrug efflux RND transporter permease subunit [Campylobacter jejuni]
accessory/236	GCF_001506485.1	NZ_CP010490.1	1643038	chromosome	NZ_CP010490.1_WP_002933997.1 multidrug efflux RND transporter permease subunit [Campylobacter jejuni]
accessory/236	GCF_001506505.1	NZ_CP010491.1	1631266	chromosome	NZ_CP010491.1_WP_002933997.1 multidrug efflux RND transporter permease subunit [Campylobacter jejuni]
accessory/236	GCF_001506525.1	NZ_CP010492.1	1666051	chromosome	NZ_CP010492.1_WP_002933997.1 multidrug efflux RND transporter permease subunit [Campylobacter jejuni]
accessory/236	GCF_001506545.1	NZ_CP010493.1	1644975	chromosome	NZ_CP010493.1_WP_002933997.1 multidrug efflux RND transporter permease subunit [Campylobacter jejuni]
accessory/236	GCF_001506565.1	NZ_CP010494.1	1632509	chromosome	NZ_CP010494.1_WP_002933997.1 multidrug efflux RND transporter permease subunit [Campylobacter jejuni]
accessory/236	GCF_001506585.1	NZ_CP010496.1	1675989	chromosome	NZ_CP010496.1_WP_002933997.1 multidrug efflux RND transporter permease subunit [Campylobacter jejuni]
accessory/236	GCF_001506605.1	NZ_CP010497.1	1634109	chromosome	NZ_CP010497.1_WP_002933997.1 multidrug efflux RND transporter permease subunit [Campylobacter jejuni]
accessory/236	GCF_001506625.1	NZ_CP010498.1	1633145	chromosome	NZ_CP010498.1_WP_002933997.1 multidrug efflux RND transporter permease subunit [Campylobacter jejuni]
accessory/236	GCF_001506645.1	NZ_CP010499.1	1633596	chromosome	NZ_CP010499.1_WP_002933997.1 multidrug efflux RND transporter permease subunit [Campylobacter jejuni]
accessory/236	GCF_001506665.1	NZ_CP010500.1	1645188	chromosome	NZ_CP010500.1_WP_002933997.1 multidrug efflux RND transporter permease subunit [Campylobacter jejuni]
accessory/236	GCF_001506685.1	NZ_CP010495.1	1675952	chromosome	NZ_CP010495.1_WP_002933997.1 multidrug efflux RND transporter permease subunit [Campylobacter jejuni]
accessory/236	GCF_001506705.1	NZ_CP010501.1	1679764	chromosome	NZ_CP010501.1_WP_002933997.1 multidrug efflux RND transporter permease subunit [Campylobacter jejuni]
accessory/236	GCF_001506725.1	NZ_CP010502.1	1671231	chromosome	NZ_CP010502.1_WP_002933997.1 multidrug efflux RND transporter permease subunit [Campylobacter jejuni]
accessory/236	GCF_001506745.1	NZ_CP010503.1	1635627	chromosome	NZ_CP010503.1_WP_002933997.1 multidrug efflux RND transporter permease subunit [Campylobacter jejuni]
accessory/236	GCF_001506765.1	NZ_CP010504.1	1636377	chromosome	NZ_CP010504.1_WP_002933997.1 multidrug efflux RND transporter permease subunit [Campylobacter jejuni]
accessory/236	GCF_001506785.1	NZ_CP010505.1	1635207	chromosome	NZ_CP010505.1_WP_002933997.1 multidrug efflux RND transporter permease subunit [Campylobacter jejuni]
accessory/236	GCF_001506805.1	NZ_CP010506.1	1643938	chromosome	NZ_CP010506.1_WP_002933997.1 multidrug efflux RND transporter permease subunit [Campylobacter jejuni]
accessory/236	GCF_001506825.1	NZ_CP010507.1	1631373	chromosome	NZ_CP010507.1_WP_002933997.1 multidrug efflux RND transporter permease subunit [Campylobacter jejuni]
accessory/236	GCF_001506845.1	NZ_CP010508.1	1667224	chromosome	NZ_CP010508.1_WP_002933997.1 multidrug efflux RND transporter permease subunit [Campylobacter jejuni]
accessory/236	GCF_001506865.1	NZ_CP010509.1	1636490	chromosome	NZ_CP010509.1_WP_002933997.1 multidrug efflux RND transporter permease subunit [Campylobacter jejuni]
accessory/236	GCF_001506885.1	NZ_CP010510.1	1640646	chromosome	NZ_CP010510.1_WP_002933997.1 multidrug efflux RND transporter permease subunit [Campylobacter jejuni]
accessory/236	GCF_001506905.1	NZ_CP010511.1	1635130	chromosome	NZ_CP010511.1_WP_002933997.1 multidrug efflux RND transporter permease subunit [Campylobacter jejuni]
accessory/236	GCF_001506925.1	NZ_CP010457.1	1636223	chromosome	NZ_CP010457.1_WP_002933997.1 multidrug efflux RND transporter permease subunit [Campylobacter jejuni]
accessory/236	GCF_001506945.1	NZ_CP010458.1	1657054	chromosome	NZ_CP010458.1_WP_059111154.1 multidrug efflux RND transporter permease subunit [Campylobacter jejuni]
accessory/236	GCF_001506965.1	NZ_CP010459.1	1635237	chromosome	NZ_CP010459.1_WP_002933997.1 multidrug efflux RND transporter permease subunit [Campylobacter jejuni]
accessory/236	GCF_001506985.1	NZ_CP010460.1	1632612	chromosome	NZ_CP010460.1_WP_002933997.1 multidrug efflux RND transporter permease subunit [Campylobacter jejuni]
accessory/236	GCF_001507005.1	NZ_CP010461.1	1642694	chromosome	NZ_CP010461.1_WP_002933997.1 multidrug efflux RND transporter permease subunit [Campylobacter jejuni]
accessory/236	GCF_001507025.1	NZ_CP010462.1	1669148	chromosome	NZ_CP010462.1_WP_002933997.1 multidrug efflux RND transporter permease subunit [Campylobacter jejuni]
accessory/236	GCF_001507045.1	NZ_CP010463.1	1642497	chromosome	NZ_CP010463.1_WP_002933997.1 multidrug efflux RND transporter permease subunit [Campylobacter jejuni]
accessory/236	GCF_001507065.1	NZ_CP010464.1	1641119	chromosome	NZ_CP010464.1_WP_002933997.1 multidrug efflux RND transporter permease subunit [Campylobacter jejuni]
accessory/236	GCF_001507085.1	NZ_CP010465.1	1624545	chromosome	NZ_CP010465.1_WP_002933997.1 multidrug efflux RND transporter permease subunit [Campylobacter jejuni]
accessory/236	GCF_001507105.1	NZ_CP010466.1	1634189	chromosome	NZ_CP010466.1_WP_002933997.1 multidrug efflux RND transporter permease subunit [Campylobacter jejuni]
accessory/236	GCF_001507125.1	NZ_CP010467.1	1661567	chromosome	NZ_CP010467.1_WP_002933997.1 multidrug efflux RND transporter permease subunit [Campylobacter jejuni]
accessory/236	GCF_001507145.1	NZ_CP010468.1	1645157	chromosome	NZ_CP010468.1_WP_002933997.1 multidrug efflux RND transporter permease subunit [Campylobacter jejuni]
accessory/236	GCF_001507165.1	NZ_CP010469.1	1642039	chromosome	NZ_CP010469.1_WP_002933997.1 multidrug efflux RND transporter permease subunit [Campylobacter jejuni]
accessory/236	GCF_001507185.1	NZ_CP010470.1	1635709	chromosome	NZ_CP010470.1_WP_002933997.1 multidrug efflux RND transporter permease subunit [Campylobacter jejuni]
accessory/236	GCF_001507205.1	NZ_CP010484.1	1637207	chromosome	NZ_CP010484.1_WP_002933997.1 multidrug efflux RND transporter permease subunit [Campylobacter jejuni]
accessory/236	GCF_001507225.1	NZ_CP010485.1	1629790	chromosome	NZ_CP010485.1_WP_002933997.1 multidrug efflux RND transporter permease subunit [Campylobacter jejuni]
accessory/236	GCF_001507245.1	NZ_CP010486.1	1628907	chromosome	NZ_CP010486.1_WP_002933997.1 multidrug efflux RND transporter permease subunit [Campylobacter jejuni]
accessory/236	GCF_001507265.1	NZ_CP010487.1	1633951	chromosome	NZ_CP010487.1_WP_002933997.1 multidrug efflux RND transporter permease subunit [Campylobacter jejuni]
accessory/236	GCF_001563565.1	NZ_CP014344.1	1651183	chromosome	NZ_CP014344.1_WP_061099749.1 multidrug efflux RND transporter permease subunit [Campylobacter jejuni]
accessory/236	GCF_001587015.1	NZ_CP014744.1	1672837	chromosome	NZ_CP014744.1_WP_002872052.1 MULTISPECIES: multidrug efflux RND transporter permease subunit [Campylobacter]
accessory/236	GCF_001587035.1	NZ_CP014742.1	1681907	chromosome	NZ_CP014742.1_WP_002872052.1 MULTISPECIES: multidrug efflux RND transporter permease subunit [Campylobacter]
accessory/236	GCF_001639125.1	NZ_CP015528.1	1668523	chromosome	NZ_CP015528.1_WP_002803216.1 MULTISPECIES: multidrug efflux RND transporter permease subunit [Campylobacter]
accessory/236	GCF_001643955.1	NZ_CP015575.1	1753385	chromosome	NZ_CP015575.1_WP_064019588.1 multidrug efflux RND transporter permease subunit [Campylobacter hyointestinalis]
accessory/236	GCF_001643975.1	NZ_CP015576.1	1753277	chromosome	NZ_CP015576.1_WP_063997528.1 multidrug efflux RND transporter permease subunit [Campylobacter hyointestinalis]
accessory/236	GCF_001643995.1	NZ_CP015577.1	1544095	chromosome	NZ_CP015577.1_WP_063999095.1 multidrug efflux RND transporter permease subunit [Campylobacter iguaniorum]
accessory/236	GCF_001686885.1	NZ_CP014568.1	1858186	chromosome	NZ_CP014568.1_WP_002848113.1 multidrug efflux RND transporter permease subunit [Campylobacter fetus]
accessory/236	GCF_001686905.1	NZ_CP015209.1	1675112	chromosome	NZ_CP015209.1_WP_002911285.1 multidrug efflux RND transporter permease subunit [Campylobacter jejuni]
accessory/236	GCF_001687475.2	NZ_CP031611.1	1520669	chromosome	NZ_CP031611.1_WP_083074281.1 multidrug efflux RND transporter permease subunit [Campylobacter hepaticus]
accessory/236	GCF_001717605.1	NZ_CP017025.1	1797243	chromosome	NZ_CP017025.1_WP_002778280.1 multidrug efflux RND transporter permease subunit [Campylobacter coli]
accessory/236	GCF_001717625.1	NZ_CP017029.1	1709198	chromosome	NZ_CP017029.1_WP_058000888.1 multidrug efflux RND transporter permease subunit [Campylobacter jejuni]
accessory/236	GCF_001721945.1	NZ_CP017031.1	1652714	chromosome	NZ_CP017031.1_WP_002872052.1 MULTISPECIES: multidrug efflux RND transporter permease subunit [Campylobacter]
accessory/236	GCF_001721965.1	NZ_CP017032.1	1684409	chromosome	NZ_CP017032.1_WP_061099749.1 multidrug efflux RND transporter permease subunit [Campylobacter jejuni]
accessory/236	GCF_001721985.1	NZ_CP017033.1	1785310	chromosome	NZ_CP017033.1_WP_002859457.1 MULTISPECIES: multidrug efflux RND transporter permease subunit [Campylobacter]
accessory/236	GCF_001767215.1	NZ_CP017456.1	1666780	chromosome	NZ_CP017456.1_WP_002911285.1 multidrug efflux RND transporter permease subunit [Campylobacter jejuni]
accessory/236	GCF_001865395.1	NZ_CP017862.1	1694324	chromosome	NZ_CP017862.1_WP_002859457.1 MULTISPECIES: multidrug efflux RND transporter permease subunit [Campylobacter]
accessory/236	GCF_001865415.1	NZ_CP017860.1	1762596	chromosome	NZ_CP017860.1_WP_002859457.1 MULTISPECIES: multidrug efflux RND transporter permease subunit [Campylobacter]
accessory/236	GCF_001865435.1	NZ_CP017863.1	1744171	chromosome	NZ_CP017863.1_WP_079865648.1 AcrB/AcrD/AcrF family protein [Campylobacter jejuni]
accessory/236	GCF_001865455.1	NZ_CP017865.1	1687232	chromosome	NZ_CP017865.1_WP_058001169.1 multidrug efflux RND transporter permease subunit [Campylobacter coli]
accessory/236	GCF_001865475.1	NZ_CP017868.1	1665146	chromosome	NZ_CP017868.1_WP_038847148.1 multidrug efflux RND transporter permease subunit [Campylobacter coli]
accessory/236	GCF_001865495.1	NZ_CP017871.1	1695360	chromosome	NZ_CP017871.1_WP_079865458.1 AcrB/AcrD/AcrF family protein [Campylobacter coli]
accessory/236	GCF_001865515.1	NZ_CP017873.1	1841551	chromosome	NZ_CP017873.1_WP_079865218.1 AcrB/AcrD/AcrF family protein [Campylobacter coli]
accessory/236	GCF_001865535.1	NZ_CP017875.1	1837306	chromosome	NZ_CP017875.1_WP_057993130.1 multidrug efflux RND transporter permease subunit [Campylobacter coli]
accessory/236	GCF_001865555.1	NZ_CP017878.1	1695638	chromosome	NZ_CP017878.1_WP_058001169.1 multidrug efflux RND transporter permease subunit [Campylobacter coli]
accessory/236	GCF_001865595.1	NZ_CP007749.1	1754867	chromosome	NZ_CP007749.1_WP_002886249.1 MULTISPECIES: multidrug efflux RND transporter permease subunit [Campylobacter]
accessory/236	GCF_001865615.1	NZ_CP007751.1	1677212	chromosome	NZ_CP007751.1_WP_002805123.1 multidrug efflux RND transporter permease subunit [Campylobacter coli]
accessory/236	GCF_001870085.1	NZ_CP017859.1	1749868	chromosome	NZ_CP017859.1_WP_002859457.1 MULTISPECIES: multidrug efflux RND transporter permease subunit [Campylobacter]
accessory/236	GCF_001870105.1	NZ_CP017856.1	1763161	chromosome	NZ_CP017856.1_WP_002859457.1 MULTISPECIES: multidrug efflux RND transporter permease subunit [Campylobacter]
accessory/236	GCF_001936355.1	NZ_CP018900.1	1718974	chromosome	NZ_CP018900.1_WP_002778280.1 multidrug efflux RND transporter permease subunit [Campylobacter coli]
accessory/236	GCF_001951255.1	NZ_CP007189.1	1629484	chromosome	NZ_CP007189.1_WP_002877501.1 MULTISPECIES: multidrug efflux RND transporter permease subunit [Campylobacter]
accessory/236	GCF_001951275.1	NZ_CP007190.1	1629485	chromosome	NZ_CP007190.1_WP_002877501.1 MULTISPECIES: multidrug efflux RND transporter permease subunit [Campylobacter]
accessory/236	GCF_002021925.1	NZ_CP012546.1	1782665	chromosome	NZ_CP012546.1_WP_078440912.1 multidrug efflux RND transporter permease subunit [Campylobacter pinnipediorum]
accessory/236	GCF_002021945.1	NZ_CP012547.1	1744112	chromosome	NZ_CP012547.1_WP_078388164.1 multidrug efflux RND transporter permease subunit [Campylobacter pinnipediorum]
accessory/236	GCF_002021965.1	NZ_CP012548.1	1635222	chromosome	NZ_CP012548.1_WP_069636948.1 hydrophobe/amphiphile efflux-1 family RND transporter [Campylobacter pinnipediorum]
accessory/236	GCF_002021985.1	NZ_CP017018.1	1705426	chromosome	NZ_CP017018.1_WP_078423994.1 multidrug efflux RND transporter permease subunit [Campylobacter pinnipediorum]
accessory/236	GCF_002022005.1	NZ_CP017258.1	1758337	chromosome	NZ_CP017258.1_WP_078424848.1 multidrug efflux RND transporter permease subunit [Campylobacter pinnipediorum]
accessory/236	GCF_002024185.1	NZ_CP019977.1	2033919	chromosome	NZ_CP019977.1_WP_058914713.1 multidrug efflux RND transporter permease subunit [Campylobacter coli]
accessory/236	GCF_002024325.1	NZ_CP019965.1	1612586	chromosome	NZ_CP019965.1_WP_044305798.1 multidrug efflux RND transporter permease subunit [Campylobacter jejuni]
accessory/236	GCF_002028305.1	NZ_CP020045.1	1618194	chromosome	NZ_CP020045.1_WP_044305798.1 multidrug efflux RND transporter permease subunit [Campylobacter jejuni]
accessory/236	GCF_002080395.1	NZ_CP020478.1	1758726	chromosome	NZ_CP020478.1_WP_082199991.1 multidrug efflux RND transporter permease subunit [Campylobacter helveticus]
accessory/236	GCF_002104335.1	NZ_CP020867.1	1931011	chromosome	NZ_CP020867.1_WP_027305763.1 multidrug efflux RND transporter permease subunit [Campylobacter cuniculorum]
accessory/236	GCF_002139935.1	NZ_CP015578.1	1594554	chromosome	NZ_CP015578.1_WP_100590987.1 multidrug efflux RND transporter permease subunit [Campylobacter lanienae]
accessory/236	GCF_002209005.1	NZ_CP022076.1	1768428	chromosome	NZ_CP022076.1_WP_004306650.1 multidrug efflux RND transporter permease subunit [Campylobacter jejuni]
accessory/236	GCF_002209025.1	NZ_CP022077.1	1641468	chromosome	NZ_CP022077.1_WP_002872052.1 MULTISPECIES: multidrug efflux RND transporter permease subunit [Campylobacter]
accessory/236	GCF_002209045.1	NZ_CP022079.1	1649384	chromosome	NZ_CP022079.1_WP_002872052.1 MULTISPECIES: multidrug efflux RND transporter permease subunit [Campylobacter]
accessory/236	GCF_002209065.1	NZ_CP022080.1	1620455	chromosome	NZ_CP022080.1_WP_012006645.1 multidrug efflux RND transporter permease subunit [Campylobacter jejuni]
accessory/236	GCF_002214785.1	NZ_CP017229.1	1629704	chromosome	NZ_CP017229.1_WP_002857437.1 multidrug efflux RND transporter permease subunit [Campylobacter jejuni]
accessory/236	GCF_002220735.1	NZ_CP019683.1	1757292	chromosome	NZ_CP019683.1_WP_089187742.1 multidrug efflux RND transporter permease subunit [Campylobacter sputorum]
accessory/236	GCF_002220775.1	NZ_CP019685.1	1681311	chromosome	NZ_CP019685.1_WP_089192800.1 multidrug efflux RND transporter permease subunit [Campylobacter sputorum]
accessory/236	GCF_002220795.1	NZ_CP019682.1	1752258	chromosome	NZ_CP019682.1_WP_089181893.1 multidrug efflux RND transporter permease subunit [Campylobacter sputorum]
accessory/236	GCF_002224325.1	NZ_CP022439.1	1645651	chromosome	NZ_CP022439.1_WP_002872052.1 MULTISPECIES: multidrug efflux RND transporter permease subunit [Campylobacter]
accessory/236	GCF_002224385.1	NZ_CP022440.1	1620303	chromosome	NZ_CP022440.1_WP_002868922.1 MULTISPECIES: multidrug efflux RND transporter permease subunit [Campylobacter]
accessory/236	GCF_002234455.1	NZ_CP022470.1	1659694	chromosome	NZ_CP022470.1_WP_002877501.1 MULTISPECIES: multidrug efflux RND transporter permease subunit [Campylobacter]
accessory/236	GCF_002238335.1	NZ_CP022347.1	1738633	chromosome	NZ_CP022347.1_WP_094325832.1 AcrB/AcrD/AcrF family protein [Campylobacter avium]
accessory/236	GCF_002238375.1	NZ_CP022559.1	1648502	chromosome	NZ_CP022559.1_WP_002872052.1 MULTISPECIES: multidrug efflux RND transporter permease subunit [Campylobacter]
accessory/236	GCF_002407125.1	NZ_CP023543.1	1727779	chromosome	NZ_CP023543.1_WP_057036693.1 multidrug efflux RND transporter permease subunit [Campylobacter jejuni]
accessory/236	GCF_002407145.1	NZ_CP023545.1	1670005	chromosome	NZ_CP023545.1_WP_002793478.1 multidrug efflux RND transporter permease subunit [Campylobacter coli]
accessory/236	GCF_002587225.1	NZ_CP023866.1	1777799	chromosome	NZ_CP023866.1_WP_002867772.1 MULTISPECIES: multidrug efflux RND transporter permease subunit [Campylobacter]
accessory/236	GCF_002843985.1	NZ_CP025281.1	1705805	chromosome	NZ_CP025281.1_WP_057039557.1 multidrug efflux RND transporter permease subunit [Campylobacter coli]
accessory/236	GCF_002973655.1	NZ_CP027287.1	1863540	chromosome	NZ_CP027287.1_WP_023384095.1 multidrug efflux RND transporter permease subunit [Campylobacter fetus]
accessory/236	GCF_003015205.1	NZ_PDHH01000003.1	246875	plasmid/contig	NZ_PDHH01000025.1_WP_106870697.1 multidrug efflux RND transporter permease subunit [Campylobacter blaseri]
accessory/236	GCF_003030185.1	NZ_CP028185.1	1831911	chromosome	NZ_CP028185.1_WP_079862260.1 multidrug efflux RND transporter permease subunit CmeB [Campylobacter jejuni]
accessory/236	GCF_003030205.1	NZ_CP028187.1	1894971	chromosome	NZ_CP028187.1_WP_107127938.1 multidrug efflux RND transporter permease subunit [Campylobacter coli]
accessory/236	GCF_003048375.1	NZ_CP021642.1	1975443	chromosome	NZ_CP021642.1_WP_107916303.1 hydrophobe/amphiphile efflux-1 family RND transporter [Campylobacter concisus]
accessory/236	GCF_003060725.1	NZ_CP028909.1	1705686	chromosome	NZ_CP028909.1_WP_002858722.1 multidrug efflux RND transporter permease subunit [Campylobacter jejuni]
accessory/236	GCF_003060745.1	NZ_CP028910.1	1684042	chromosome	NZ_CP028910.1_WP_002858722.1 multidrug efflux RND transporter permease subunit [Campylobacter jejuni]
accessory/236	GCF_003060765.1	NZ_CP028911.1	1614396	chromosome	NZ_CP028911.1_WP_044305798.1 multidrug efflux RND transporter permease subunit [Campylobacter jejuni]
accessory/236	GCF_003060785.1	NZ_CP028912.1	1634231	chromosome	NZ_CP028912.1_WP_108614539.1 multidrug efflux RND transporter permease subunit [Campylobacter jejuni]
accessory/236	GCF_003368045.1	NZ_CP012206.1	1727122	chromosome	NZ_CP012206.1_WP_002866634.1 multidrug efflux RND transporter permease subunit [Campylobacter jejuni]
accessory/236	GCF_003368065.1	NZ_CP012210.1	1652581	chromosome	NZ_CP012210.1_WP_002877501.1 MULTISPECIES: multidrug efflux RND transporter permease subunit [Campylobacter]
accessory/236	GCF_003368085.1	NZ_CP012211.1	1634294	chromosome	NZ_CP012211.1_WP_002866634.1 multidrug efflux RND transporter permease subunit [Campylobacter jejuni]
accessory/236	GCF_003368105.1	NZ_CP012212.1	1681088	chromosome	NZ_CP012212.1_WP_002861130.1 MULTISPECIES: multidrug efflux RND transporter permease subunit [Campylobacter]
accessory/236	GCF_003368125.1	NZ_CP012213.1	1614027	chromosome	NZ_CP012213.1_WP_002877501.1 MULTISPECIES: multidrug efflux RND transporter permease subunit [Campylobacter]
accessory/236	GCF_003368145.1	NZ_CP012214.1	1605714	chromosome	NZ_CP012214.1_WP_002859457.1 MULTISPECIES: multidrug efflux RND transporter permease subunit [Campylobacter]
accessory/236	GCF_003368165.1	NZ_CP012216.1	1692979	chromosome	NZ_CP012216.1_WP_052789891.1 multidrug efflux RND transporter permease subunit [Campylobacter jejuni]
accessory/236	GCF_003368185.1	NZ_CP012217.1	1747565	chromosome	NZ_CP012217.1_WP_032584621.1 MULTISPECIES: multidrug efflux RND transporter permease subunit [Campylobacter]
accessory/236	GCF_003368205.1	NZ_CP012220.1	1567232	chromosome	NZ_CP012220.1_WP_052793941.1 multidrug efflux RND transporter permease subunit [Campylobacter jejuni]
accessory/236	GCF_003368225.1	NZ_CP012221.1	1793733	chromosome	NZ_CP012221.1_WP_002868922.1 MULTISPECIES: multidrug efflux RND transporter permease subunit [Campylobacter]
accessory/236	GCF_003368245.1	NZ_CP012224.1	1658441	chromosome	NZ_CP012224.1_WP_002922543.1 multidrug efflux RND transporter permease subunit [Campylobacter jejuni]
accessory/236	GCF_003574945.1	NZ_CP032316.1	1795167	chromosome	NZ_CP032316.1_WP_038401021.1 multidrug efflux RND transporter permease subunit [Campylobacter jejuni]
accessory/236	GCF_003950275.1	NZ_CP034393.1	1754322	chromosome	NZ_CP034393.1_WP_002867772.1 MULTISPECIES: multidrug efflux RND transporter permease subunit CmeB [Campylobacter]
accessory/236	GCF_003971585.1	NZ_CP028372.1	1683497	chromosome	NZ_CP028372.1_WP_126655000.1 multidrug efflux RND transporter permease subunit CmeB [Campylobacter jejuni]
accessory/236	GCF_003999645.1	NZ_CP019838.1	1782924	chromosome	NZ_CP019838.1_WP_004306650.1 multidrug efflux RND transporter permease subunit CmeB [Campylobacter jejuni]
accessory/236	GCF_900065885.1	NZ_FIZO01000001.1	626625	plasmid/contig	NZ_FIZO01000001.1_WP_075531310.1 multidrug efflux RND transporter permease subunit [Campylobacter geochelonis]
accessory/236	GCF_900475265.1	NZ_LS483362.1	1641464	chromosome	NZ_LS483362.1_WP_002872052.1 MULTISPECIES: multidrug efflux RND transporter permease subunit [Campylobacter]
accessory/236	GCF_900475935.1	NZ_LS483431.1	1763253	chromosome	NZ_LS483431.1_WP_111738134.1 hydrophobe/amphiphile efflux-1 family RND transporter [Campylobacter fetus]
accessory/236	GCF_900637885.1	NZ_LR134471.1	1465207	chromosome	NZ_LR134471.1_WP_039651207.1 multidrug efflux system CmeABC, inner membrane drug transporter CmeB [Campylobacter insulaenigrae]
accessory/236	GCF_900638165.1	NZ_LR134497.1	1801392	chromosome	NZ_LR134497.1_WP_079862390.1 multidrug efflux RND transporter permease subunit CmeB [Campylobacter jejuni]
accessory/236	GCF_900638175.1	NZ_LR134496.1	1664663	chromosome	NZ_LR134496.1_WP_002854690.1 multidrug efflux RND transporter permease subunit CmeB [Campylobacter jejuni]
accessory/236	GCF_900638185.1	NZ_LR134498.1	1822834	chromosome	NZ_LR134498.1_WP_126418003.1 multidrug efflux RND transporter permease subunit CmeB [Campylobacter jejuni]
accessory/236	GCF_900638195.1	NZ_LR134500.1	1666666	chromosome	NZ_LR134500.1_WP_002872052.1 MULTISPECIES: multidrug efflux RND transporter permease subunit CmeB [Campylobacter]
accessory/236	GCF_900638205.1	NZ_LR134499.1	1666864	chromosome	NZ_LR134499.1_WP_002868922.1 MULTISPECIES: multidrug efflux RND transporter permease subunit CmeB [Campylobacter]
accessory/236	GCF_900638225.1	NZ_LR134502.1	1634025	chromosome	NZ_LR134502.1_WP_002866634.1 multidrug efflux RND transporter permease subunit CmeB [Campylobacter jejuni]
accessory/236	GCF_900638235.1	NZ_LR134505.1	1653145	chromosome	NZ_LR134505.1_WP_002872052.1 MULTISPECIES: multidrug efflux RND transporter permease subunit CmeB [Campylobacter]
accessory/236	GCF_900638285.1	NZ_LR134507.1	1634561	chromosome	NZ_LR134507.1_WP_002866634.1 multidrug efflux RND transporter permease subunit CmeB [Campylobacter jejuni]
accessory/236	GCF_900638335.1	NZ_LR134508.1	1542878	chromosome	NZ_LR134508.1_WP_114640740.1 multidrug efflux RND transporter permease subunit [Campylobacter lari]
accessory/236	GCF_900638365.1	NZ_LR134511.1	1641302	chromosome	NZ_LR134511.1_WP_002872052.1 MULTISPECIES: multidrug efflux RND transporter permease subunit CmeB [Campylobacter]
accessory/236	GCF_900638675.1	NZ_LR134534.1	1500187	chromosome	NZ_LR134534.1_WP_039651207.1 multidrug efflux system CmeABC, inner membrane drug transporter CmeB [Campylobacter insulaenigrae]
accessory/236				plasmid/contig	CARD|ABS43151.1|ARO:3000784|cmeB [Campylobacter jejuni subsp. doylei 269.97]
accessory/1110	GCA_001506325.1	CP010478.1	1653863	chromosome	CP010478.1_ALW66644.1 macrolide transporter [Campylobacter jejuni]
accessory/1110	GCA_002238355.1	CP022551.1	1616132	chromosome	CP022551.1_ASQ33388.1 macrolide ABC transporter permease/ATP-binding protein MacB [Campylobacter jejuni]
accessory/1110	GCA_002983725.1	CP027403.1	1845051	chromosome	CP027403.1_AVL47394.1 macrolide ABC transporter permease/ATP-binding protein MacB [Campylobacter jejuni subsp. doylei]
accessory/1110	GCA_900474415.1	LS483295.1	1728869	chromosome	LS483295.1_SQE24136.1 macrolide transport system ATP-binding/permease protein [Campylobacter jejuni subsp. doylei]
accessory/1110	GCA_900637255.1	LR134359.1	1891235	chromosome	LR134359.1_VEG61248.1 macrolide transport system ATP-binding/permease protein [Campylobacter jejuni subsp. doylei]
accessory/1110	GCA_900638625.1	LR134530.1	1762226	chromosome	LR134530.1_VEJ47120.1 macrolide transport system ATP-binding/permease protein [Campylobacter jejuni subsp. doylei]
accessory/1110	GCF_000009085.1	NC_002163.1	1641481	chromosome	NC_002163.1_YP_002344037.1 macrolide export ATP-binding protein/permease [Campylobacter jejuni subsp. jejuni NCTC 11168 = ATCC 700819]
accessory/1110	GCF_000011865.1	NC_003912.7	1777831	chromosome	NC_003912.7_WP_011049744.1 macrolide ABC transporter permease/ATP-binding protein MacB [Campylobacter jejuni]
accessory/1110	GCF_000015085.1	NC_008599.1	1773615	chromosome	NC_008599.1_WP_002849183.1 macrolide ABC transporter permease/ATP-binding protein MacB [Campylobacter fetus]
accessory/1110	GCF_000015525.1	NC_008787.1	1616554	chromosome	NC_008787.1_WP_002856958.1 macrolide ABC transporter permease/ATP-binding protein MacB [Campylobacter jejuni]
accessory/1110	GCF_000017465.2	NC_009715.2	1971270	chromosome	NC_009715.2_WP_011992286.1 MacB family efflux pump subunit [Campylobacter curvus]
accessory/1110	GCF_000017485.1	NC_009707.1	1845106	chromosome	NC_009707.1_WP_011990244.1 macrolide ABC transporter permease/ATP-binding protein MacB [Campylobacter jejuni]
accessory/1110	GCF_000017585.1	NC_009714.1	1711273	chromosome	NC_009714.1_WP_012108937.1 MacB family efflux pump subunit [Campylobacter hominis]
accessory/1110	GCF_000017725.2	NC_009802.2	2052007	chromosome	NC_009802.2_WP_012001770.1 MacB family efflux pump subunit [Campylobacter concisus]
accessory/1110	GCF_000017905.1	NC_009839.1	1628115	chromosome	NC_009839.1_WP_002866478.1 MULTISPECIES: macrolide ABC transporter permease/ATP-binding protein MacB [Campylobacter]
accessory/1110	GCF_000019205.1	NC_012039.1	1525460	chromosome	NC_012039.1_WP_012661625.1 macrolide ABC transporter permease/ATP-binding protein MacB [Campylobacter lari]
accessory/1110	GCF_000025425.1	NC_017279.1	1635045	chromosome	NC_017279.1_WP_002858539.1 MULTISPECIES: macrolide ABC transporter permease/ATP-binding protein MacB [Campylobacter]
accessory/1110	GCF_000148705.1	NC_017280.1	1616648	chromosome	NC_017280.1_WP_002866478.1 MULTISPECIES: macrolide ABC transporter permease/ATP-binding protein MacB [Campylobacter]
accessory/1110	GCF_000171795.2	NZ_CP005388.1	1636029	chromosome	NZ_CP005388.1_WP_002859966.1 MULTISPECIES: macrolide ABC transporter permease/ATP-binding protein MacB [Campylobacter]
accessory/1110	GCF_000175655.1	NZ_ACVQ01000017.1	247142	plasmid/contig	NZ_ACVQ01000033.1_WP_039895173.1 MacB family efflux pump subunit [Campylobacter showae]
accessory/1110	GCF_000184205.1	NC_017281.1	1681364	chromosome	NC_017281.1_WP_002852201.1 MULTISPECIES: macrolide ABC transporter permease/ATP-binding protein MacB [Campylobacter]
accessory/1110	GCF_000302555.5	NC_018709.4	1635301	chromosome	NC_018709.4_WP_002858539.1 MULTISPECIES: macrolide ABC transporter permease/ATP-binding protein MacB [Campylobacter]
accessory/1110	GCF_000304375.1	NC_018521.1	1641481	chromosome	NC_018521.1_WP_002858539.1 MULTISPECIES: macrolide ABC transporter permease/ATP-binding protein MacB [Campylobacter]
accessory/1110	GCF_000313615.1	NZ_AMZQ01000005.1	242948	plasmid/contig	NZ_AMZQ01000001.1_WP_034964340.1 MacB family efflux pump subunit [Campylobacter showae]
accessory/1110	GCF_000430385.1	NC_021834.1	1702398	chromosome	NC_021834.1_WP_002869994.1 macrolide ABC transporter permease/ATP-binding protein MacB [Campylobacter jejuni]
accessory/1110	GCF_000465235.1	NC_022347.1	1673221	chromosome	NC_022347.1_WP_002787343.1 MULTISPECIES: macrolide ABC transporter permease/ATP-binding protein MacB [Campylobacter]
accessory/1110	GCF_000466065.2	NC_022351.2	1719369	chromosome	NC_022351.2_WP_002858539.1 MULTISPECIES: macrolide ABC transporter permease/ATP-binding protein MacB [Campylobacter]
accessory/1110	GCF_000466075.2	NC_022353.2	1719532	chromosome	NC_022353.2_WP_002858539.1 MULTISPECIES: macrolide ABC transporter permease/ATP-binding protein MacB [Campylobacter]
accessory/1110	GCF_000466105.2	NC_022352.2	1680813	chromosome	NC_022352.2_WP_002858539.1 MULTISPECIES: macrolide ABC transporter permease/ATP-binding protein MacB [Campylobacter]
accessory/1110	GCF_000468915.2	NC_022362.2	1718982	chromosome	NC_022362.2_WP_002858539.1 MULTISPECIES: macrolide ABC transporter permease/ATP-binding protein MacB [Campylobacter]
accessory/1110	GCF_000493495.1	NC_022529.1	1669329	chromosome	NC_022529.1_WP_022552252.1 macrolide export ATP-binding/permease MacB [Campylobacter jejuni]
accessory/1110	GCF_000494775.1	NC_022660.1	1658751	chromosome	NC_022660.1_WP_002787343.1 MULTISPECIES: macrolide ABC transporter permease/ATP-binding protein MacB [Campylobacter]
accessory/1110	GCF_000495505.1	NC_022759.1	1775480	chromosome	NC_022759.1_WP_023384907.1 MacB family efflux pump subunit [Campylobacter fetus]
accessory/1110	GCF_000512745.2	NZ_CP006999.2	1866010	chromosome	NZ_CP006999.2_WP_025370332.1 MacB family efflux pump subunit [Campylobacter fetus]
accessory/1110	GCF_000583755.1	NZ_CP007183.1	1814252	chromosome	NZ_CP007183.1_WP_002839493.1 macrolide ABC transporter permease/ATP-binding protein MacB [Campylobacter coli]
accessory/1110	GCF_000583775.1	NZ_CP007181.1	1824273	chromosome	NZ_CP007181.1_WP_002787343.1 MULTISPECIES: macrolide ABC transporter permease/ATP-binding protein MacB [Campylobacter]
accessory/1110	GCF_000583795.1	NZ_CP007179.1	1684743	chromosome	NZ_CP007179.1_WP_002804783.1 macrolide ABC transporter permease/ATP-binding protein MacB [Campylobacter coli]
accessory/1110	GCF_000632435.1	NZ_CP005081.1	1795858	chromosome	NZ_CP005081.1_WP_002852201.1 MULTISPECIES: macrolide ABC transporter permease/ATP-binding protein MacB [Campylobacter]
accessory/1110	GCF_000736415.1	NZ_CP009043.1	1684608	chromosome	NZ_CP009043.1_WP_038454531.1 MacB family efflux pump subunit [Campylobacter iguaniorum]
accessory/1110	GCF_000737085.1	NZ_CP008787.1	1651739	chromosome	NZ_CP008787.1_WP_002866478.1 MULTISPECIES: macrolide ABC transporter permease/ATP-binding protein MacB [Campylobacter]
accessory/1110	GCF_000759485.1	NZ_CP008808.1	1800764	chromosome	NZ_CP008808.1_WP_038453279.1 MacB family efflux pump subunit [Campylobacter fetus]
accessory/1110	GCF_000759515.1	NZ_CP008810.1	1935028	chromosome	NZ_CP008810.1_WP_002849183.1 macrolide ABC transporter permease/ATP-binding protein MacB [Campylobacter fetus]
accessory/1110	GCF_000772225.1	NZ_CP006851.1	1691939	chromosome	NZ_CP006851.1_WP_041160062.1 MacB family efflux pump subunit [Campylobacter jejuni]
accessory/1110	GCF_000807355.1	NZ_CP010058.1	1712361	chromosome	NZ_CP010058.1_WP_039332388.1 MacB family efflux pump subunit [Campylobacter jejuni]
accessory/1110	GCF_000814265.1	NZ_CP009226.1	1776391	chromosome	NZ_CP009226.1_WP_039362278.1 MacB family efflux pump subunit [Campylobacter fetus]
accessory/1110	GCF_000816185.1	NZ_CP007770.1	1465081	chromosome	NZ_CP007770.1_WP_039650189.1 MacB family efflux pump subunit [Campylobacter insulaenigrae]
accessory/1110	GCF_000816225.1	NZ_CP007771.1	1502102	chromosome	NZ_CP007771.1_WP_039668466.1 MacB family efflux pump subunit [Campylobacter lari]
accessory/1110	GCF_000816265.1	NZ_CP007772.1	1782536	chromosome	NZ_CP007772.1_WP_039664110.1 MacB family efflux pump subunit [Campylobacter subantarcticus]
accessory/1110	GCF_000816305.1	NZ_CP007773.1	1852995	chromosome	NZ_CP007773.1_WP_043019907.1 MacB family efflux pump subunit [Campylobacter subantarcticus]
accessory/1110	GCF_000816345.1	NZ_CP007774.1	1517949	chromosome	NZ_CP007774.1_WP_039665636.1 MacB family efflux pump subunit [Campylobacter volucris]
accessory/1110	GCF_000816365.1	NZ_CP007775.1	1791508	chromosome	NZ_CP007775.1_WP_039626344.1 MacB family efflux pump subunit [Campylobacter lari]
accessory/1110	GCF_000816385.2	NZ_CP007776.2	1523028	chromosome	NZ_CP007776.2_WP_039628397.1 MacB family efflux pump subunit [Campylobacter lari]
accessory/1110	GCF_000816405.1	NZ_CP007777.1	1516455	chromosome	NZ_CP007777.1_WP_039618461.1 MacB family efflux pump subunit [Campylobacter lari]
accessory/1110	GCF_000816425.1	NZ_CP007778.1	1565009	chromosome	NZ_CP007778.1_WP_039641634.1 MacB family efflux pump subunit [Campylobacter lari]
accessory/1110	GCF_000816785.1	NZ_CP007766.1	1711369	chromosome	NZ_CP007766.1_WP_044598872.1 MacB family efflux pump subunit [Campylobacter peloridis]
accessory/1110	GCF_000830775.1	NZ_CP006685.1	1641481	chromosome	NZ_CP006685.1_WP_002858539.1 MULTISPECIES: macrolide ABC transporter permease/ATP-binding protein MacB [Campylobacter]
accessory/1110	GCF_000830805.1	NZ_CP006686.1	1641480	chromosome	NZ_CP006686.1_WP_002858539.1 MULTISPECIES: macrolide ABC transporter permease/ATP-binding protein MacB [Campylobacter]
accessory/1110	GCF_000830825.1	NZ_CP006687.1	1641471	chromosome	NZ_CP006687.1_WP_002858539.1 MULTISPECIES: macrolide ABC transporter permease/ATP-binding protein MacB [Campylobacter]
accessory/1110	GCF_000830845.1	NZ_CP006688.1	1641469	chromosome	NZ_CP006688.1_WP_002858539.1 MULTISPECIES: macrolide ABC transporter permease/ATP-binding protein MacB [Campylobacter]
accessory/1110	GCF_000830865.1	NZ_CP006689.1	1641482	chromosome	NZ_CP006689.1_WP_002858539.1 MULTISPECIES: macrolide ABC transporter permease/ATP-binding protein MacB [Campylobacter]
accessory/1110	GCF_000835285.1	NZ_CP010306.1	1742047	chromosome	NZ_CP010306.1_WP_002869994.1 macrolide ABC transporter permease/ATP-binding protein MacB [Campylobacter jejuni]
accessory/1110	GCF_000835305.1	NZ_CP010307.1	1670781	chromosome	NZ_CP010307.1_WP_002894391.1 macrolide ABC transporter permease/ATP-binding protein MacB [Campylobacter jejuni]
accessory/1110	GCF_000835345.1	NZ_CP010072.1	1742364	chromosome	NZ_CP010072.1_WP_002894391.1 macrolide ABC transporter permease/ATP-binding protein MacB [Campylobacter jejuni]
accessory/1110	GCF_000835365.1	NZ_CP010301.1	1745537	chromosome	NZ_CP010301.1_WP_002894391.1 macrolide ABC transporter permease/ATP-binding protein MacB [Campylobacter jejuni]
accessory/1110	GCF_000934305.1	NZ_CP010906.1	1612378	chromosome	NZ_CP010906.1_WP_044305898.1 MacB family efflux pump subunit [Campylobacter jejuni]
accessory/1110	GCF_000954195.1	NZ_CP011015.1	1658607	chromosome	NZ_CP011015.1_WP_002787343.1 MULTISPECIES: macrolide ABC transporter permease/ATP-binding protein MacB [Campylobacter]
accessory/1110	GCF_000967135.1	NZ_HG004426.1	1926886	chromosome	NZ_HG004426.1_WP_002849183.1 macrolide ABC transporter permease/ATP-binding protein MacB [Campylobacter fetus]
accessory/1110	GCF_001017575.1	NZ_CP011372.1	1563032	chromosome	NZ_CP011372.1_WP_047208351.1 macrolide transporter [Campylobacter lari]
accessory/1110	GCF_001190745.1	NZ_CP012196.1	2281652	chromosome	NZ_CP012196.1_WP_005873226.1 MacB family efflux pump subunit [Campylobacter gracilis]
accessory/1110	GCF_001190755.1	NZ_CP012195.1	1641887	chromosome	NZ_CP012195.1_WP_050334511.1 MacB family efflux pump subunit [Campylobacter ureolyticus]
accessory/1110	GCF_001298465.1	NZ_CP012541.1	1840041	chromosome	NZ_CP012541.1_WP_054196643.1 MacB family efflux pump subunit [Campylobacter concisus]
accessory/1110	GCF_001299565.1	NZ_CP012689.1	1664565	chromosome	NZ_CP012689.1_WP_002854983.1 macrolide ABC transporter permease/ATP-binding protein MacB [Campylobacter jejuni]
accessory/1110	GCF_001299595.1	NZ_CP012690.1	1664566	chromosome	NZ_CP012690.1_WP_002854983.1 macrolide ABC transporter permease/ATP-binding protein MacB [Campylobacter jejuni]
accessory/1110	GCF_001305715.1	NZ_CP011777.1	1720506	chromosome	NZ_CP011777.1_WP_002787343.1 MULTISPECIES: macrolide ABC transporter permease/ATP-binding protein MacB [Campylobacter]
accessory/1110	GCF_001314285.1	NZ_CP012696.1	1635803	chromosome	NZ_CP012696.1_WP_002858539.1 MULTISPECIES: macrolide ABC transporter permease/ATP-binding protein MacB [Campylobacter]
accessory/1110	GCF_001412295.1	NZ_CP012149.1	1616662	chromosome	NZ_CP012149.1_WP_002866478.1 MULTISPECIES: macrolide ABC transporter permease/ATP-binding protein MacB [Campylobacter]
accessory/1110	GCF_001417635.1	NZ_CP013034.1	1663782	chromosome	NZ_CP013034.1_WP_002804783.1 macrolide ABC transporter permease/ATP-binding protein MacB [Campylobacter coli]
accessory/1110	GCF_001457695.1	NZ_LN831025.1	1766442	chromosome	NZ_LN831025.1_WP_004306764.1 macrolide ABC transporter permease/ATP-binding protein MacB [Campylobacter jejuni]
accessory/1110	GCF_001483845.1	NZ_CP013733.1	2033903	chromosome	NZ_CP013733.1_WP_002787343.1 MULTISPECIES: macrolide ABC transporter permease/ATP-binding protein MacB [Campylobacter]
accessory/1110	GCF_001483985.1	NZ_CP010995.1	1809624	chromosome	NZ_CP010995.1_WP_038454531.1 MacB family efflux pump subunit [Campylobacter iguaniorum]
accessory/1110	GCF_001484645.1	NZ_CP010953.1	1819051	chromosome	NZ_CP010953.1_WP_023384907.1 MacB family efflux pump subunit [Campylobacter fetus]
accessory/1110	GCF_001506185.1	NZ_CP010471.1	1642794	chromosome	NZ_CP010471.1_WP_048818602.1 macrolide transporter [Campylobacter jejuni]
accessory/1110	GCF_001506205.1	NZ_CP010472.1	1669766	chromosome	NZ_CP010472.1_WP_048818602.1 macrolide transporter [Campylobacter jejuni]
accessory/1110	GCF_001506225.1	NZ_CP010473.1	1633831	chromosome	NZ_CP010473.1_WP_002931966.1 macrolide ABC transporter permease/ATP-binding protein MacB [Campylobacter jejuni]
accessory/1110	GCF_001506245.1	NZ_CP010474.1	1642281	chromosome	NZ_CP010474.1_WP_048818602.1 macrolide transporter [Campylobacter jejuni]
accessory/1110	GCF_001506265.1	NZ_CP010475.1	1672553	chromosome	NZ_CP010475.1_WP_048818602.1 macrolide transporter [Campylobacter jejuni]
accessory/1110	GCF_001506285.1	NZ_CP010476.1	1668425	chromosome	NZ_CP010476.1_WP_002931966.1 macrolide ABC transporter permease/ATP-binding protein MacB [Campylobacter jejuni]
accessory/1110	GCF_001506305.1	NZ_CP010477.1	1667602	chromosome	NZ_CP010477.1_WP_048818602.1 macrolide transporter [Campylobacter jejuni]
accessory/1110	GCF_001506345.1	NZ_CP010479.1	1665175	chromosome	NZ_CP010479.1_WP_048818602.1 macrolide transporter [Campylobacter jejuni]
accessory/1110	GCF_001506365.1	NZ_CP010480.1	1668335	chromosome	NZ_CP010480.1_WP_048818602.1 macrolide transporter [Campylobacter jejuni]
accessory/1110	GCF_001506385.1	NZ_CP010481.1	1637642	chromosome	NZ_CP010481.1_WP_002931966.1 macrolide ABC transporter permease/ATP-binding protein MacB [Campylobacter jejuni]
accessory/1110	GCF_001506405.1	NZ_CP010482.1	1636128	chromosome	NZ_CP010482.1_WP_048818602.1 macrolide transporter [Campylobacter jejuni]
accessory/1110	GCF_001506425.1	NZ_CP010483.1	1633693	chromosome	NZ_CP010483.1_WP_002931966.1 macrolide ABC transporter permease/ATP-binding protein MacB [Campylobacter jejuni]
accessory/1110	GCF_001506445.1	NZ_CP010488.1	1632718	chromosome	NZ_CP010488.1_WP_002931966.1 macrolide ABC transporter permease/ATP-binding protein MacB [Campylobacter jejuni]
accessory/1110	GCF_001506465.1	NZ_CP010489.1	1649284	chromosome	NZ_CP010489.1_WP_048818602.1 macrolide transporter [Campylobacter jejuni]
accessory/1110	GCF_001506485.1	NZ_CP010490.1	1643038	chromosome	NZ_CP010490.1_WP_048818602.1 macrolide transporter [Campylobacter jejuni]
accessory/1110	GCF_001506505.1	NZ_CP010491.1	1631266	chromosome	NZ_CP010491.1_WP_002931966.1 macrolide ABC transporter permease/ATP-binding protein MacB [Campylobacter jejuni]
accessory/1110	GCF_001506525.1	NZ_CP010492.1	1666051	chromosome	NZ_CP010492.1_WP_002931966.1 macrolide ABC transporter permease/ATP-binding protein MacB [Campylobacter jejuni]
accessory/1110	GCF_001506545.1	NZ_CP010493.1	1644975	chromosome	NZ_CP010493.1_WP_048818602.1 macrolide transporter [Campylobacter jejuni]
accessory/1110	GCF_001506565.1	NZ_CP010494.1	1632509	chromosome	NZ_CP010494.1_WP_002931966.1 macrolide ABC transporter permease/ATP-binding protein MacB [Campylobacter jejuni]
accessory/1110	GCF_001506585.1	NZ_CP010496.1	1675989	chromosome	NZ_CP010496.1_WP_048818602.1 macrolide transporter [Campylobacter jejuni]
accessory/1110	GCF_001506605.1	NZ_CP010497.1	1634109	chromosome	NZ_CP010497.1_WP_048818602.1 macrolide transporter [Campylobacter jejuni]
accessory/1110	GCF_001506625.1	NZ_CP010498.1	1633145	chromosome	NZ_CP010498.1_WP_002931966.1 macrolide ABC transporter permease/ATP-binding protein MacB [Campylobacter jejuni]
accessory/1110	GCF_001506645.1	NZ_CP010499.1	1633596	chromosome	NZ_CP010499.1_WP_048818602.1 macrolide transporter [Campylobacter jejuni]
accessory/1110	GCF_001506665.1	NZ_CP010500.1	1645188	chromosome	NZ_CP010500.1_WP_048818602.1 macrolide transporter [Campylobacter jejuni]
accessory/1110	GCF_001506685.1	NZ_CP010495.1	1675952	chromosome	NZ_CP010495.1_WP_002931966.1 macrolide ABC transporter permease/ATP-binding protein MacB [Campylobacter jejuni]
accessory/1110	GCF_001506705.1	NZ_CP010501.1	1679764	chromosome	NZ_CP010501.1_WP_048818602.1 macrolide transporter [Campylobacter jejuni]
accessory/1110	GCF_001506725.1	NZ_CP010502.1	1671231	chromosome	NZ_CP010502.1_WP_002931966.1 macrolide ABC transporter permease/ATP-binding protein MacB [Campylobacter jejuni]
accessory/1110	GCF_001506745.1	NZ_CP010503.1	1635627	chromosome	NZ_CP010503.1_WP_002931966.1 macrolide ABC transporter permease/ATP-binding protein MacB [Campylobacter jejuni]
accessory/1110	GCF_001506765.1	NZ_CP010504.1	1636377	chromosome	NZ_CP010504.1_WP_048818602.1 macrolide transporter [Campylobacter jejuni]
accessory/1110	GCF_001506785.1	NZ_CP010505.1	1635207	chromosome	NZ_CP010505.1_WP_048818602.1 macrolide transporter [Campylobacter jejuni]
accessory/1110	GCF_001506805.1	NZ_CP010506.1	1643938	chromosome	NZ_CP010506.1_WP_048818602.1 macrolide transporter [Campylobacter jejuni]
accessory/1110	GCF_001506825.1	NZ_CP010507.1	1631373	chromosome	NZ_CP010507.1_WP_002931966.1 macrolide ABC transporter permease/ATP-binding protein MacB [Campylobacter jejuni]
accessory/1110	GCF_001506845.1	NZ_CP010508.1	1667224	chromosome	NZ_CP010508.1_WP_002931966.1 macrolide ABC transporter permease/ATP-binding protein MacB [Campylobacter jejuni]
accessory/1110	GCF_001506865.1	NZ_CP010509.1	1636490	chromosome	NZ_CP010509.1_WP_048818602.1 macrolide transporter [Campylobacter jejuni]
accessory/1110	GCF_001506885.1	NZ_CP010510.1	1640646	chromosome	NZ_CP010510.1_WP_048818602.1 macrolide transporter [Campylobacter jejuni]
accessory/1110	GCF_001506905.1	NZ_CP010511.1	1635130	chromosome	NZ_CP010511.1_WP_002931966.1 macrolide ABC transporter permease/ATP-binding protein MacB [Campylobacter jejuni]
accessory/1110	GCF_001506925.1	NZ_CP010457.1	1636223	chromosome	NZ_CP010457.1_WP_048818602.1 macrolide transporter [Campylobacter jejuni]
accessory/1110	GCF_001506945.1	NZ_CP010458.1	1657054	chromosome	NZ_CP010458.1_WP_002931966.1 macrolide ABC transporter permease/ATP-binding protein MacB [Campylobacter jejuni]
accessory/1110	GCF_001506965.1	NZ_CP010459.1	1635237	chromosome	NZ_CP010459.1_WP_002931966.1 macrolide ABC transporter permease/ATP-binding protein MacB [Campylobacter jejuni]
accessory/1110	GCF_001506985.1	NZ_CP010460.1	1632612	chromosome	NZ_CP010460.1_WP_002931966.1 macrolide ABC transporter permease/ATP-binding protein MacB [Campylobacter jejuni]
accessory/1110	GCF_001507005.1	NZ_CP010461.1	1642694	chromosome	NZ_CP010461.1_WP_048818602.1 macrolide transporter [Campylobacter jejuni]
accessory/1110	GCF_001507025.1	NZ_CP010462.1	1669148	chromosome	NZ_CP010462.1_WP_002931966.1 macrolide ABC transporter permease/ATP-binding protein MacB [Campylobacter jejuni]
accessory/1110	GCF_001507045.1	NZ_CP010463.1	1642497	chromosome	NZ_CP010463.1_WP_048818602.1 macrolide transporter [Campylobacter jejuni]
accessory/1110	GCF_001507065.1	NZ_CP010464.1	1641119	chromosome	NZ_CP010464.1_WP_048818602.1 macrolide transporter [Campylobacter jejuni]
accessory/1110	GCF_001507085.1	NZ_CP010465.1	1624545	chromosome	NZ_CP010465.1_WP_002931966.1 macrolide ABC transporter permease/ATP-binding protein MacB [Campylobacter jejuni]
accessory/1110	GCF_001507105.1	NZ_CP010466.1	1634189	chromosome	NZ_CP010466.1_WP_048818602.1 macrolide transporter [Campylobacter jejuni]
accessory/1110	GCF_001507125.1	NZ_CP010467.1	1661567	chromosome	NZ_CP010467.1_WP_048818602.1 macrolide transporter [Campylobacter jejuni]
accessory/1110	GCF_001507145.1	NZ_CP010468.1	1645157	chromosome	NZ_CP010468.1_WP_048818602.1 macrolide transporter [Campylobacter jejuni]
accessory/1110	GCF_001507165.1	NZ_CP010469.1	1642039	chromosome	NZ_CP010469.1_WP_048818602.1 macrolide transporter [Campylobacter jejuni]
accessory/1110	GCF_001507185.1	NZ_CP010470.1	1635709	chromosome	NZ_CP010470.1_WP_002931966.1 macrolide ABC transporter permease/ATP-binding protein MacB [Campylobacter jejuni]
accessory/1110	GCF_001507205.1	NZ_CP010484.1	1637207	chromosome	NZ_CP010484.1_WP_048818602.1 macrolide transporter [Campylobacter jejuni]
accessory/1110	GCF_001507225.1	NZ_CP010485.1	1629790	chromosome	NZ_CP010485.1_WP_002931966.1 macrolide ABC transporter permease/ATP-binding protein MacB [Campylobacter jejuni]
accessory/1110	GCF_001507245.1	NZ_CP010486.1	1628907	chromosome	NZ_CP010486.1_WP_002931966.1 macrolide ABC transporter permease/ATP-binding protein MacB [Campylobacter jejuni]
accessory/1110	GCF_001507265.1	NZ_CP010487.1	1633951	chromosome	NZ_CP010487.1_WP_048818602.1 macrolide transporter [Campylobacter jejuni]
accessory/1110	GCF_001563565.1	NZ_CP014344.1	1651183	chromosome	NZ_CP014344.1_WP_002867709.1 macrolide ABC transporter permease/ATP-binding protein MacB [Campylobacter jejuni]
accessory/1110	GCF_001587015.1	NZ_CP014744.1	1672837	chromosome	NZ_CP014744.1_WP_002858539.1 MULTISPECIES: macrolide ABC transporter permease/ATP-binding protein MacB [Campylobacter]
accessory/1110	GCF_001587035.1	NZ_CP014742.1	1681907	chromosome	NZ_CP014742.1_WP_002858539.1 MULTISPECIES: macrolide ABC transporter permease/ATP-binding protein MacB [Campylobacter]
accessory/1110	GCF_001639125.1	NZ_CP015528.1	1668523	chromosome	NZ_CP015528.1_WP_004284961.1 macrolide ABC transporter permease/ATP-binding protein MacB [Campylobacter coli]
accessory/1110	GCF_001643955.1	NZ_CP015575.1	1753385	chromosome	NZ_CP015575.1_WP_034962740.1 MacB family efflux pump subunit [Campylobacter hyointestinalis]
accessory/1110	GCF_001643975.1	NZ_CP015576.1	1753277	chromosome	NZ_CP015576.1_WP_063998006.1 MacB family efflux pump subunit [Campylobacter hyointestinalis]
accessory/1110	GCF_001643995.1	NZ_CP015577.1	1544095	chromosome	NZ_CP015577.1_WP_063999863.1 MacB family efflux pump subunit [Campylobacter iguaniorum]
accessory/1110	GCF_001686885.1	NZ_CP014568.1	1858186	chromosome	NZ_CP014568.1_WP_025370332.1 MacB family efflux pump subunit [Campylobacter fetus]
accessory/1110	GCF_001686905.1	NZ_CP015209.1	1675112	chromosome	NZ_CP015209.1_WP_052822547.1 macrolide transporter [Campylobacter jejuni]
accessory/1110	GCF_001717605.1	NZ_CP017025.1	1797243	chromosome	NZ_CP017025.1_WP_002795515.1 macrolide ABC transporter permease/ATP-binding protein MacB [Campylobacter coli]
accessory/1110	GCF_001717625.1	NZ_CP017029.1	1709198	chromosome	NZ_CP017029.1_WP_002869994.1 macrolide ABC transporter permease/ATP-binding protein MacB [Campylobacter jejuni]
accessory/1110	GCF_001721945.1	NZ_CP017031.1	1652714	chromosome	NZ_CP017031.1_WP_002858539.1 MULTISPECIES: macrolide ABC transporter permease/ATP-binding protein MacB [Campylobacter]
accessory/1110	GCF_001721965.1	NZ_CP017032.1	1684409	chromosome	NZ_CP017032.1_WP_032586556.1 MacB family efflux pump subunit [Campylobacter jejuni]
accessory/1110	GCF_001721985.1	NZ_CP017033.1	1785310	chromosome	NZ_CP017033.1_WP_069360533.1 macrolide ABC transporter permease/ATP-binding protein MacB [Campylobacter jejuni]
accessory/1110	GCF_001767215.1	NZ_CP017456.1	1666780	chromosome	NZ_CP017456.1_WP_002856958.1 macrolide ABC transporter permease/ATP-binding protein MacB [Campylobacter jejuni]
accessory/1110	GCF_001865395.1	NZ_CP017862.1	1694324	chromosome	NZ_CP017862.1_WP_002852201.1 MULTISPECIES: macrolide ABC transporter permease/ATP-binding protein MacB [Campylobacter]
accessory/1110	GCF_001865415.1	NZ_CP017860.1	1762596	chromosome	NZ_CP017860.1_WP_002852201.1 MULTISPECIES: macrolide ABC transporter permease/ATP-binding protein MacB [Campylobacter]
accessory/1110	GCF_001865435.1	NZ_CP017863.1	1744171	chromosome	NZ_CP017863.1_WP_071304995.1 macrolide ABC transporter permease/ATP-binding protein MacB [Campylobacter jejuni]
accessory/1110	GCF_001865455.1	NZ_CP017865.1	1687232	chromosome	NZ_CP017865.1_WP_002787343.1 MULTISPECIES: macrolide ABC transporter permease/ATP-binding protein MacB [Campylobacter]
accessory/1110	GCF_001865475.1	NZ_CP017868.1	1665146	chromosome	NZ_CP017868.1_WP_038851620.1 MacB family efflux pump subunit [Campylobacter coli]
accessory/1110	GCF_001865495.1	NZ_CP017871.1	1695360	chromosome	NZ_CP017871.1_WP_002787343.1 MULTISPECIES: macrolide ABC transporter permease/ATP-binding protein MacB [Campylobacter]
accessory/1110	GCF_001865515.1	NZ_CP017873.1	1841551	chromosome	NZ_CP017873.1_WP_002787343.1 MULTISPECIES: macrolide ABC transporter permease/ATP-binding protein MacB [Campylobacter]
accessory/1110	GCF_001865535.1	NZ_CP017875.1	1837306	chromosome	NZ_CP017875.1_WP_002836284.1 macrolide ABC transporter permease/ATP-binding protein MacB [Campylobacter coli]
accessory/1110	GCF_001865555.1	NZ_CP017878.1	1695638	chromosome	NZ_CP017878.1_WP_002787343.1 MULTISPECIES: macrolide ABC transporter permease/ATP-binding protein MacB [Campylobacter]
accessory/1110	GCF_001865595.1	NZ_CP007749.1	1754867	chromosome	NZ_CP007749.1_WP_002869994.1 macrolide ABC transporter permease/ATP-binding protein MacB [Campylobacter jejuni]
accessory/1110	GCF_001865615.1	NZ_CP007751.1	1677212	chromosome	NZ_CP007751.1_WP_002858539.1 MULTISPECIES: macrolide ABC transporter permease/ATP-binding protein MacB [Campylobacter]
accessory/1110	GCF_001870085.1	NZ_CP017859.1	1749868	chromosome	NZ_CP017859.1_WP_002852201.1 MULTISPECIES: macrolide ABC transporter permease/ATP-binding protein MacB [Campylobacter]
accessory/1110	GCF_001870105.1	NZ_CP017856.1	1763161	chromosome	NZ_CP017856.1_WP_002852201.1 MULTISPECIES: macrolide ABC transporter permease/ATP-binding protein MacB [Campylobacter]
accessory/1110	GCF_001936355.1	NZ_CP018900.1	1718974	chromosome	NZ_CP018900.1_WP_002833932.1 MULTISPECIES: macrolide ABC transporter permease/ATP-binding protein MacB [Campylobacter]
accessory/1110	GCF_001951235.1	NZ_CP007188.1	1821520	chromosome	NZ_CP007188.1_WP_002858539.1 MULTISPECIES: macrolide ABC transporter permease/ATP-binding protein MacB [Campylobacter]
accessory/1110	GCF_001951255.1	NZ_CP007189.1	1629484	chromosome	NZ_CP007189.1_WP_022552252.1 macrolide export ATP-binding/permease MacB [Campylobacter jejuni]
accessory/1110	GCF_001951275.1	NZ_CP007190.1	1629485	chromosome	NZ_CP007190.1_WP_022552252.1 macrolide export ATP-binding/permease MacB [Campylobacter jejuni]
accessory/1110	GCF_001951295.1	NZ_CP007191.1	1669964	chromosome	NZ_CP007191.1_WP_002858539.1 MULTISPECIES: macrolide ABC transporter permease/ATP-binding protein MacB [Campylobacter]
accessory/1110	GCF_001951315.1	NZ_CP007192.1	1675330	chromosome	NZ_CP007192.1_WP_002858539.1 MULTISPECIES: macrolide ABC transporter permease/ATP-binding protein MacB [Campylobacter]
accessory/1110	GCF_001951335.1	NZ_CP007193.1	1644447	chromosome	NZ_CP007193.1_WP_002858539.1 MULTISPECIES: macrolide ABC transporter permease/ATP-binding protein MacB [Campylobacter]
accessory/1110	GCF_002021925.1	NZ_CP012546.1	1782665	chromosome	NZ_CP012546.1_WP_078440470.1 MacB family efflux pump subunit [Campylobacter pinnipediorum]
accessory/1110	GCF_002021945.1	NZ_CP012547.1	1744112	chromosome	NZ_CP012547.1_WP_078387429.1 MacB family efflux pump subunit [Campylobacter pinnipediorum]
accessory/1110	GCF_002021965.1	NZ_CP012548.1	1635222	chromosome	NZ_CP012548.1_WP_078405864.1 macrolide ABC transporter permease/ATP-binding protein MacB [Campylobacter pinnipediorum]
accessory/1110	GCF_002021985.1	NZ_CP017018.1	1705426	chromosome	NZ_CP017018.1_WP_078422981.1 MacB family efflux pump subunit [Campylobacter pinnipediorum]
accessory/1110	GCF_002022005.1	NZ_CP017258.1	1758337	chromosome	NZ_CP017258.1_WP_078424321.1 MacB family efflux pump subunit [Campylobacter pinnipediorum]
accessory/1110	GCF_002024185.1	NZ_CP019977.1	2033919	chromosome	NZ_CP019977.1_WP_002787343.1 MULTISPECIES: macrolide ABC transporter permease/ATP-binding protein MacB [Campylobacter]
accessory/1110	GCF_002024325.1	NZ_CP019965.1	1612586	chromosome	NZ_CP019965.1_WP_044305898.1 MacB family efflux pump subunit [Campylobacter jejuni]
accessory/1110	GCF_002028305.1	NZ_CP020045.1	1618194	chromosome	NZ_CP020045.1_WP_044305898.1 MacB family efflux pump subunit [Campylobacter jejuni]
accessory/1110	GCF_002080395.1	NZ_CP020478.1	1758726	chromosome	NZ_CP020478.1_WP_082200252.1 macrolide ABC transporter permease/ATP-binding protein MacB [Campylobacter helveticus]
accessory/1110	GCF_002101355.1	NZ_CP020776.1	1774584	chromosome	NZ_CP020776.1_WP_002858539.1 MULTISPECIES: macrolide ABC transporter permease/ATP-binding protein MacB [Campylobacter]
accessory/1110	GCF_002104335.1	NZ_CP020867.1	1931011	chromosome	NZ_CP020867.1_WP_027305661.1 MacB family efflux pump subunit [Campylobacter cuniculorum]
accessory/1110	GCF_002139935.1	NZ_CP015578.1	1594554	chromosome	NZ_CP015578.1_WP_096014519.1 MacB family efflux pump subunit [Campylobacter lanienae]
accessory/1110	GCF_002209005.1	NZ_CP022076.1	1768428	chromosome	NZ_CP022076.1_WP_004306764.1 macrolide ABC transporter permease/ATP-binding protein MacB [Campylobacter jejuni]
accessory/1110	GCF_002209025.1	NZ_CP022077.1	1641468	chromosome	NZ_CP022077.1_WP_002858539.1 MULTISPECIES: macrolide ABC transporter permease/ATP-binding protein MacB [Campylobacter]
accessory/1110	GCF_002209045.1	NZ_CP022079.1	1649384	chromosome	NZ_CP022079.1_WP_002852201.1 MULTISPECIES: macrolide ABC transporter permease/ATP-binding protein MacB [Campylobacter]
accessory/1110	GCF_002209065.1	NZ_CP022080.1	1620455	chromosome	NZ_CP022080.1_WP_002866478.1 MULTISPECIES: macrolide ABC transporter permease/ATP-binding protein MacB [Campylobacter]
accessory/1110	GCF_002214785.1	NZ_CP017229.1	1629704	chromosome	NZ_CP017229.1_WP_088868020.1 macrolide ABC transporter permease/ATP-binding protein MacB [Campylobacter jejuni]
accessory/1110	GCF_002220755.1	NZ_CP019684.1	1725016	chromosome	NZ_CP019684.1_WP_089189547.1 MacB family efflux pump subunit [Campylobacter sputorum]
accessory/1110	GCF_002224325.1	NZ_CP022439.1	1645651	chromosome	NZ_CP022439.1_WP_002858539.1 MULTISPECIES: macrolide ABC transporter permease/ATP-binding protein MacB [Campylobacter]
accessory/1110	GCF_002224385.1	NZ_CP022440.1	1620303	chromosome	NZ_CP022440.1_WP_002856958.1 macrolide ABC transporter permease/ATP-binding protein MacB [Campylobacter jejuni]
accessory/1110	GCF_002234455.1	NZ_CP022470.1	1659694	chromosome	NZ_CP022470.1_WP_022552252.1 macrolide export ATP-binding/permease MacB [Campylobacter jejuni]
accessory/1110	GCF_002238335.1	NZ_CP022347.1	1738633	chromosome	NZ_CP022347.1_WP_094325137.1 macrolide ABC transporter permease/ATP-binding protein MacB [Campylobacter avium]
accessory/1110	GCF_002238375.1	NZ_CP022559.1	1648502	chromosome	NZ_CP022559.1_WP_002858539.1 MULTISPECIES: macrolide ABC transporter permease/ATP-binding protein MacB [Campylobacter]
accessory/1110	GCF_002407125.1	NZ_CP023543.1	1727779	chromosome	NZ_CP023543.1_WP_002852201.1 MULTISPECIES: macrolide ABC transporter permease/ATP-binding protein MacB [Campylobacter]
accessory/1110	GCF_002407145.1	NZ_CP023545.1	1670005	chromosome	NZ_CP023545.1_WP_002787343.1 MULTISPECIES: macrolide ABC transporter permease/ATP-binding protein MacB [Campylobacter]
accessory/1110	GCF_002587105.1	NZ_CP023867.1	1690358	chromosome	NZ_CP023867.1_WP_002852201.1 MULTISPECIES: macrolide ABC transporter permease/ATP-binding protein MacB [Campylobacter]
accessory/1110	GCF_002587225.1	NZ_CP023866.1	1777799	chromosome	NZ_CP023866.1_WP_011049744.1 macrolide ABC transporter permease/ATP-binding protein MacB [Campylobacter jejuni]
accessory/1110	GCF_002843985.1	NZ_CP025281.1	1705805	chromosome	NZ_CP025281.1_WP_101348745.1 macrolide ABC transporter permease/ATP-binding protein MacB [Campylobacter coli]
accessory/1110	GCF_002973655.1	NZ_CP027287.1	1863540	chromosome	NZ_CP027287.1_WP_039362278.1 MacB family efflux pump subunit [Campylobacter fetus]
accessory/1110	GCF_003015205.1	NZ_PDHH01000002.1	300481	plasmid/contig	NZ_PDHH01000025.1_WP_106870354.1 MacB family efflux pump subunit [Campylobacter blaseri]
accessory/1110	GCF_003030185.1	NZ_CP028185.1	1831911	chromosome	NZ_CP028185.1_WP_070318299.1 ATP-binding cassette domain-containing protein [Campylobacter jejuni]
accessory/1110	GCF_003030205.1	NZ_CP028187.1	1894971	chromosome	NZ_CP028187.1_WP_002784302.1 macrolide ABC transporter permease/ATP-binding protein MacB [Campylobacter coli]
accessory/1110	GCF_003048375.1	NZ_CP021642.1	1975443	chromosome	NZ_CP021642.1_WP_107916745.1 macrolide ABC transporter permease/ATP-binding protein MacB [Campylobacter concisus]
accessory/1110	GCF_003060725.1	NZ_CP028909.1	1705686	chromosome	NZ_CP028909.1_WP_002858539.1 MULTISPECIES: macrolide ABC transporter permease/ATP-binding protein MacB [Campylobacter]
accessory/1110	GCF_003060745.1	NZ_CP028910.1	1684042	chromosome	NZ_CP028910.1_WP_002858539.1 MULTISPECIES: macrolide ABC transporter permease/ATP-binding protein MacB [Campylobacter]
accessory/1110	GCF_003060765.1	NZ_CP028911.1	1614396	chromosome	NZ_CP028911.1_WP_044305898.1 MacB family efflux pump subunit [Campylobacter jejuni]
accessory/1110	GCF_003060785.1	NZ_CP028912.1	1634231	chromosome	NZ_CP028912.1_WP_002858539.1 MULTISPECIES: macrolide ABC transporter permease/ATP-binding protein MacB [Campylobacter]
accessory/1110	GCF_003368045.1	NZ_CP012206.1	1727122	chromosome	NZ_CP012206.1_WP_002866478.1 MULTISPECIES: macrolide ABC transporter permease/ATP-binding protein MacB [Campylobacter]
accessory/1110	GCF_003368065.1	NZ_CP012210.1	1652581	chromosome	NZ_CP012210.1_WP_022552252.1 macrolide export ATP-binding/permease MacB [Campylobacter jejuni]
accessory/1110	GCF_003368085.1	NZ_CP012211.1	1634294	chromosome	NZ_CP012211.1_WP_002866478.1 MULTISPECIES: macrolide ABC transporter permease/ATP-binding protein MacB [Campylobacter]
accessory/1110	GCF_003368105.1	NZ_CP012212.1	1681088	chromosome	NZ_CP012212.1_WP_070299000.1 ATP-binding cassette domain-containing protein [Campylobacter jejuni]
accessory/1110	GCF_003368125.1	NZ_CP012213.1	1614027	chromosome	NZ_CP012213.1_WP_022552252.1 macrolide export ATP-binding/permease MacB [Campylobacter jejuni]
accessory/1110	GCF_003368145.1	NZ_CP012214.1	1605714	chromosome	NZ_CP012214.1_WP_002852201.1 MULTISPECIES: macrolide ABC transporter permease/ATP-binding protein MacB [Campylobacter]
accessory/1110	GCF_003368165.1	NZ_CP012216.1	1692979	chromosome	NZ_CP012216.1_WP_004308314.1 MULTISPECIES: macrolide ABC transporter permease/ATP-binding protein MacB [Campylobacter]
accessory/1110	GCF_003368185.1	NZ_CP012217.1	1747565	chromosome	NZ_CP012217.1_WP_002852201.1 MULTISPECIES: macrolide ABC transporter permease/ATP-binding protein MacB [Campylobacter]
accessory/1110	GCF_003368205.1	NZ_CP012220.1	1567232	chromosome	NZ_CP012220.1_WP_115794443.1 ATP-binding cassette domain-containing protein [Campylobacter jejuni]
accessory/1110	GCF_003368225.1	NZ_CP012221.1	1793733	chromosome	NZ_CP012221.1_WP_002852201.1 MULTISPECIES: macrolide ABC transporter permease/ATP-binding protein MacB [Campylobacter]
accessory/1110	GCF_003368245.1	NZ_CP012224.1	1658441	chromosome	NZ_CP012224.1_WP_002921177.1 macrolide ABC transporter permease/ATP-binding protein MacB [Campylobacter jejuni]
accessory/1110	GCF_003574945.1	NZ_CP032316.1	1795167	chromosome	NZ_CP032316.1_WP_002852201.1 MULTISPECIES: macrolide ABC transporter permease/ATP-binding protein MacB [Campylobacter]
accessory/1110	GCF_003950275.1	NZ_CP034393.1	1754322	chromosome	NZ_CP034393.1_WP_002859966.1 MULTISPECIES: ATP-binding cassette domain-containing protein [Campylobacter]
accessory/1110	GCF_003971585.1	NZ_CP028372.1	1683497	chromosome	NZ_CP028372.1_WP_126655034.1 ATP-binding cassette domain-containing protein [Campylobacter jejuni]
accessory/1110	GCF_003999645.1	NZ_CP019838.1	1782924	chromosome	NZ_CP019838.1_WP_004306764.1 ATP-binding cassette domain-containing protein [Campylobacter jejuni]
accessory/1110	GCF_900065885.1	NZ_FIZO01000010.1	69568	plasmid/contig	NZ_FIZO01000001.1_WP_075493223.1 MacB family efflux pump subunit [Campylobacter geochelonis]
accessory/1110	GCF_900475265.1	NZ_LS483362.1	1641464	chromosome	NZ_LS483362.1_WP_002858539.1 MULTISPECIES: macrolide ABC transporter permease/ATP-binding protein MacB [Campylobacter]
accessory/1110	GCF_900475935.1	NZ_LS483431.1	1763253	chromosome	NZ_LS483431.1_WP_038453279.1 MacB family efflux pump subunit [Campylobacter fetus]
accessory/1110	GCF_900637885.1	NZ_LR134471.1	1465207	chromosome	NZ_LR134471.1_WP_039650189.1 MacB family efflux pump subunit [Campylobacter insulaenigrae]
accessory/1110	GCF_900638165.1	NZ_LR134497.1	1801392	chromosome	NZ_LR134497.1_WP_126623811.1 ATP-binding cassette domain-containing protein [Campylobacter jejuni]
accessory/1110	GCF_900638175.1	NZ_LR134496.1	1664663	chromosome	NZ_LR134496.1_WP_002854983.1 macrolide ABC transporter permease/ATP-binding protein MacB [Campylobacter jejuni]
accessory/1110	GCF_900638185.1	NZ_LR134498.1	1822834	chromosome	NZ_LR134498.1_WP_002852201.1 MULTISPECIES: ATP-binding cassette domain-containing protein [Campylobacter]
accessory/1110	GCF_900638195.1	NZ_LR134500.1	1666666	chromosome	NZ_LR134500.1_WP_002894391.1 ATP-binding cassette domain-containing protein [Campylobacter jejuni]
accessory/1110	GCF_900638205.1	NZ_LR134499.1	1666864	chromosome	NZ_LR134499.1_WP_002856958.1 ATP-binding cassette domain-containing protein [Campylobacter jejuni]
accessory/1110	GCF_900638225.1	NZ_LR134502.1	1634025	chromosome	NZ_LR134502.1_WP_052861531.1 ATP-binding cassette domain-containing protein [Campylobacter jejuni]
accessory/1110	GCF_900638235.1	NZ_LR134505.1	1653145	chromosome	NZ_LR134505.1_WP_002852201.1 MULTISPECIES: ATP-binding cassette domain-containing protein [Campylobacter]
accessory/1110	GCF_900638285.1	NZ_LR134507.1	1634561	chromosome	NZ_LR134507.1_WP_002892309.1 MULTISPECIES: ATP-binding cassette domain-containing protein [Campylobacter]
accessory/1110	GCF_900638335.1	NZ_LR134508.1	1542878	chromosome	NZ_LR134508.1_WP_114640385.1 ATP-binding cassette domain-containing protein [Campylobacter lari]
accessory/1110	GCF_900638365.1	NZ_LR134511.1	1641302	chromosome	NZ_LR134511.1_WP_002858539.1 MULTISPECIES: ATP-binding cassette domain-containing protein [Campylobacter]
accessory/1110	GCF_900638675.1	NZ_LR134534.1	1500187	chromosome	NZ_LR134534.1_WP_126419072.1 ATP-binding cassette domain-containing protein [Campylobacter insulaenigrae]
accessory/1110				plasmid/contig	CARD|AAV85982.1|ARO:3000535|macB [Neisseria gonorrhoeae]
accessory/1124	GCF_000015525.1	NC_008790.1	45025	plasmid/contig	NC_008787.1_WP_011187228.1 tetracycline resistance ribosomal protection protein Tet(O) [Campylobacter jejuni]
accessory/1124	GCF_000025425.1	NC_017279.1	1635045	chromosome	NC_017279.1_WP_002915791.1 MULTISPECIES: TetM/TetW/TetO/TetS family tetracycline resistance ribosomal protection protein [Campylobacter]
accessory/1124	GCF_000148705.1	NC_017280.1	1616648	chromosome	NC_017280.1_WP_010790859.1 MULTISPECIES: TetM/TetW/TetO/TetS family tetracycline resistance ribosomal protection protein [Campylobacter]
accessory/1124	GCF_000171795.2	NZ_CP005388.1	1636029	chromosome	NZ_CP005388.1_WP_002860782.1 MULTISPECIES: TetM/TetW/TetO/TetS family tetracycline resistance ribosomal protection protein [Campylobacter]
accessory/1124	GCF_000184085.1	NC_014801.1	44084	plasmid/contig	NC_014802.1_WP_010790859.1 tetracycline resistance ribosomal protection protein [Campylobacter jejuni]
accessory/1124	GCF_000184205.1	NC_017282.1	43222	plasmid/contig	NC_017281.1_WP_002779752.1 MULTISPECIES: tetracycline resistance ribosomal protection protein Tet(O) [Campylobacter]
accessory/1124	GCF_000465235.1	NC_022355.1	55127	plasmid/contig	NC_022347.1_WP_021034343.1 MULTISPECIES: TetM/TetW/TetO/TetS family tetracycline resistance ribosomal protection protein [Campylobacter]
accessory/1124	GCF_000466075.2	NC_022354.1	46902	plasmid/contig	NC_022353.2_WP_002779752.1 MULTISPECIES: tetracycline resistance ribosomal protection protein Tet(O) [Campylobacter]
accessory/1124	GCF_000583775.1	NZ_CP007182.1	47962	plasmid/contig	NZ_CP007181.1_WP_002915791.1 MULTISPECIES: tetracycline resistance ribosomal protection protein [Campylobacter]
accessory/1124	GCF_000583795.1	NZ_CP007180.1	48422	plasmid/contig	NZ_CP007179.1_WP_002807700.1 MULTISPECIES: TetM/TetW/TetO/TetS family tetracycline resistance ribosomal protection protein [Campylobacter]
accessory/1124	GCF_000835345.1	NZ_CP010073.1	48872	plasmid/contig	NZ_CP010072.1_WP_002779752.1 MULTISPECIES: tetracycline resistance ribosomal protection protein Tet(O) [Campylobacter]
accessory/1124	GCF_000835365.1	NZ_CP010302.1	48872	plasmid/contig	NZ_CP010301.1_WP_002779752.1 MULTISPECIES: tetracycline resistance ribosomal protection protein Tet(O) [Campylobacter]
accessory/1124	GCF_000954195.1	NZ_CP011017.1	44826	plasmid/contig	NZ_CP011015.1_WP_052659138.1 MULTISPECIES: TetM/TetW/TetO/TetS family tetracycline resistance ribosomal protection protein [Campylobacter]
accessory/1124	GCF_001412295.1	NZ_CP012149.1	1616662	chromosome	NZ_CP012149.1_WP_010790859.1 MULTISPECIES: TetM/TetW/TetO/TetS family tetracycline resistance ribosomal protection protein [Campylobacter]
accessory/1124	GCF_001417635.1	NZ_CP013035.1	44064	plasmid/contig	NZ_CP013034.1_WP_002915791.1 MULTISPECIES: TetM/TetW/TetO/TetS family tetracycline resistance ribosomal protection protein [Campylobacter]
accessory/1124	GCF_001587015.1	NZ_CP014745.1	116883	plasmid/contig	NZ_CP014744.1_WP_002779752.1 MULTISPECIES: tetracycline resistance ribosomal protection protein Tet(O) [Campylobacter]
accessory/1124	GCF_001587035.1	NZ_CP014743.1	119543	plasmid/contig	NZ_CP014742.1_WP_002808760.1 MULTISPECIES: TetM/TetW/TetO/TetS family tetracycline resistance ribosomal protection protein [Campylobacter]
accessory/1124	GCF_001717605.1	NZ_CP017026.1	180543	plasmid/contig	NZ_CP017025.1_WP_002779752.1 MULTISPECIES: tetracycline resistance ribosomal protection protein Tet(O) [Campylobacter]
accessory/1124	GCF_001717625.1	NZ_CP017030.1	50689	plasmid/contig	NZ_CP017029.1_WP_002781029.1 MULTISPECIES: TetM/TetW/TetO/TetS family tetracycline resistance ribosomal protection protein [Campylobacter]
accessory/1124	GCF_001865415.1	NZ_CP017861.1	43077	plasmid/contig	NZ_CP017860.1_WP_002779752.1 MULTISPECIES: tetracycline resistance ribosomal protection protein Tet(O) [Campylobacter]
accessory/1124	GCF_001865455.1	NZ_CP017866.1	46193	plasmid/contig	NZ_CP017865.1_WP_002779752.1 MULTISPECIES: tetracycline resistance ribosomal protection protein Tet(O) [Campylobacter]
accessory/1124	GCF_001865495.1	NZ_CP017872.1	55122	plasmid/contig	NZ_CP017871.1_WP_021034343.1 MULTISPECIES: TetM/TetW/TetO/TetS family tetracycline resistance ribosomal protection protein [Campylobacter]
accessory/1124	GCF_001865535.1	NZ_CP017877.1	55234	plasmid/contig	NZ_CP017875.1_WP_071315221.1 TetM/TetW/TetO/TetS family tetracycline resistance ribosomal protection protein [Campylobacter coli]
accessory/1124	GCF_001865555.1	NZ_CP017879.1	46186	plasmid/contig	NZ_CP017878.1_WP_002779752.1 MULTISPECIES: tetracycline resistance ribosomal protection protein Tet(O) [Campylobacter]
accessory/1124	GCF_001865595.1	NZ_CP007750.1	46448	plasmid/contig	NZ_CP007749.1_WP_002779752.1 MULTISPECIES: tetracycline resistance ribosomal protection protein Tet(O) [Campylobacter]
accessory/1124	GCF_001865615.1	NZ_CP007752.1	46761	plasmid/contig	NZ_CP007751.1_WP_002915791.1 MULTISPECIES: TetM/TetW/TetO/TetS family tetracycline resistance ribosomal protection protein [Campylobacter]
accessory/1124	GCF_001870085.1	NZ_CP017857.1	44808	plasmid/contig	NZ_CP017859.1_WP_002779752.1 MULTISPECIES: tetracycline resistance ribosomal protection protein Tet(O) [Campylobacter]
accessory/1124	GCF_001870105.1	NZ_CP017854.1	44436	plasmid/contig	NZ_CP017856.1_WP_002779752.1 MULTISPECIES: tetracycline resistance ribosomal protection protein Tet(O) [Campylobacter]
accessory/1124	GCF_002101355.1	NZ_CP020775.1	45904	plasmid/contig	NZ_CP020776.1_WP_002807700.1 MULTISPECIES: TetM/TetW/TetO/TetS family tetracycline resistance ribosomal protection protein [Campylobacter]
accessory/1124	GCF_002139935.1	NZ_CP015578.1	1594554	chromosome	NZ_CP015578.1_WP_002857791.1 MULTISPECIES: TetM/TetW/TetO/TetS family tetracycline resistance ribosomal protection protein [Campylobacter]
accessory/1124	GCF_002209045.1	NZ_CP022078.1	46746	plasmid/contig	NZ_CP022079.1_WP_002779752.1 MULTISPECIES: tetracycline resistance ribosomal protection protein Tet(O) [Campylobacter]
accessory/1124	GCF_002214785.1	NZ_CP017230.1	51522	plasmid/contig	NZ_CP017229.1_WP_088868051.1 TetM/TetW/TetO/TetS family tetracycline resistance ribosomal protection protein [Campylobacter jejuni]
accessory/1124	GCF_002234455.1	NZ_CP022471.1	45197	plasmid/contig	NZ_CP022470.1_WP_011187228.1 tetracycline resistance ribosomal protection protein Tet(O) [Campylobacter jejuni]
accessory/1124	GCF_002238375.1	NZ_CP022559.1	1648502	chromosome	NZ_CP022559.1_WP_100059493.1 TetM/TetW/TetO/TetS family tetracycline resistance ribosomal protection protein [Campylobacter jejuni]
accessory/1124	GCF_002407125.1	NZ_CP023544.1	55132	plasmid/contig	NZ_CP023543.1_WP_021034343.1 MULTISPECIES: TetM/TetW/TetO/TetS family tetracycline resistance ribosomal protection protein [Campylobacter]
accessory/1124	GCF_002407145.1	NZ_CP023546.1	55122	plasmid/contig	NZ_CP023545.1_WP_021034343.1 MULTISPECIES: TetM/TetW/TetO/TetS family tetracycline resistance ribosomal protection protein [Campylobacter]
accessory/1124	GCF_002973655.1	NZ_CP027287.1	1863540	chromosome	NZ_CP027287.1_WP_032582765.1 MULTISPECIES: TetM/TetW/TetO/TetS family tetracycline resistance ribosomal protection protein [Campylobacter]
accessory/1124	GCF_003030185.1	NZ_CP028186.1	66602	plasmid/contig	NZ_CP028185.1_WP_002909882.1 MULTISPECIES: tetracycline resistance ribosomal protection protein Tet(O) [Campylobacter]
accessory/1124	GCF_003368165.1	NZ_CP012216.1	1692979	chromosome	NZ_CP012216.1_WP_002909882.1 MULTISPECIES: tetracycline resistance ribosomal protection protein Tet(O) [Campylobacter]
accessory/1124	GCF_003950275.1	NZ_CP034393.1	1754322	chromosome	NZ_CP034393.1_WP_002857791.1 MULTISPECIES: TetM/TetW/TetO/TetS family tetracycline resistance ribosomal protection protein [Campylobacter]
accessory/1124				plasmid/contig	NDARO|WP_063856411.1|DQ377340.1 tet(S)|tet(S)|target_protection|tetracycline_resistance_ribosomal_protection_protein_Tet(S)
accessory/2158	GCA_001506325.1	CP010478.1	1653863	chromosome	CP010478.1_ALW66385.1 RND transporter [Campylobacter jejuni]
accessory/2158	GCA_002238355.1	CP022551.1	1616132	chromosome	CP022551.1_ASQ33184.1 TolC family protein [Campylobacter jejuni]
accessory/2158	GCA_002983725.1	CP027403.1	1845051	chromosome	CP027403.1_AVL47813.1 TolC family protein [Campylobacter jejuni subsp. doylei]
accessory/2158	GCA_900474415.1	LS483295.1	1728869	chromosome	LS483295.1_SQE23805.1 outer membrane channel protein CmeC [Campylobacter jejuni subsp. doylei]
accessory/2158	GCA_900637255.1	LR134359.1	1891235	chromosome	LR134359.1_VEG62871.1 outer membrane channel protein CmeC [Campylobacter jejuni subsp. doylei]
accessory/2158	GCA_900638625.1	LR134530.1	1762226	chromosome	LR134530.1_VEJ46548.1 outer membrane channel protein CmeC [Campylobacter jejuni subsp. doylei]
accessory/2158	GCF_000009085.1	NC_002163.1	1641481	chromosome	NC_002163.1_YP_002343802.1 multidrug efflux pump protein CmeC [Campylobacter jejuni subsp. jejuni NCTC 11168 = ATCC 700819]
accessory/2158	GCF_000011865.1	NC_003912.7	1777831	chromosome	NC_003912.7_WP_002867771.1 MULTISPECIES: TolC family protein [Campylobacter]
accessory/2158	GCF_000015525.1	NC_008787.1	1616554	chromosome	NC_008787.1_WP_002868921.1 TolC family protein [Campylobacter jejuni]
accessory/2158	GCF_000017905.1	NC_009839.1	1628115	chromosome	NC_009839.1_WP_002866635.1 MULTISPECIES: TolC family protein [Campylobacter]
accessory/2158	GCF_000019205.1	NC_012039.1	1525460	chromosome	NC_012039.1_WP_012662242.1 TolC family protein [Campylobacter lari]
accessory/2158	GCF_000025425.1	NC_017279.1	1635045	chromosome	NC_017279.1_WP_002858696.1 MULTISPECIES: TolC family protein [Campylobacter]
accessory/2158	GCF_000148705.1	NC_017280.1	1616648	chromosome	NC_017280.1_WP_002866635.1 MULTISPECIES: TolC family protein [Campylobacter]
accessory/2158	GCF_000171795.2	NZ_CP005388.1	1636029	chromosome	NZ_CP005388.1_WP_002859456.1 MULTISPECIES: TolC family protein [Campylobacter]
accessory/2158	GCF_000184205.1	NC_017281.1	1681364	chromosome	NC_017281.1_WP_002867771.1 MULTISPECIES: TolC family protein [Campylobacter]
accessory/2158	GCF_000302555.5	NC_018709.4	1635301	chromosome	NC_018709.4_WP_002875288.1 MULTISPECIES: TolC family protein [Campylobacter]
accessory/2158	GCF_000304375.1	NC_018521.1	1641481	chromosome	NC_018521.1_WP_002858696.1 MULTISPECIES: TolC family protein [Campylobacter]
accessory/2158	GCF_000430385.1	NC_021834.1	1702398	chromosome	NC_021834.1_WP_002867771.1 MULTISPECIES: TolC family protein [Campylobacter]
accessory/2158	GCF_000465235.1	NC_022347.1	1673221	chromosome	NC_022347.1_WP_002787521.1 MULTISPECIES: TolC family protein [Campylobacter]
accessory/2158	GCF_000466065.2	NC_022351.2	1719369	chromosome	NC_022351.2_WP_002858696.1 MULTISPECIES: TolC family protein [Campylobacter]
accessory/2158	GCF_000466075.2	NC_022353.2	1719532	chromosome	NC_022353.2_WP_002858696.1 MULTISPECIES: TolC family protein [Campylobacter]
accessory/2158	GCF_000466105.2	NC_022352.2	1680813	chromosome	NC_022352.2_WP_002858696.1 MULTISPECIES: TolC family protein [Campylobacter]
accessory/2158	GCF_000468915.2	NC_022362.2	1718982	chromosome	NC_022362.2_WP_002858696.1 MULTISPECIES: TolC family protein [Campylobacter]
accessory/2158	GCF_000493495.1	NC_022529.1	1669329	chromosome	NC_022529.1_WP_002866635.1 MULTISPECIES: TolC family protein [Campylobacter]
accessory/2158	GCF_000494775.1	NC_022660.1	1658751	chromosome	NC_022660.1_WP_002787521.1 MULTISPECIES: TolC family protein [Campylobacter]
accessory/2158	GCF_000583755.1	NZ_CP007183.1	1814252	chromosome	NZ_CP007183.1_WP_002836641.1 TolC family protein [Campylobacter coli]
accessory/2158	GCF_000583775.1	NZ_CP007181.1	1824273	chromosome	NZ_CP007181.1_WP_002824750.1 RND efflux system, hypothetical protein CmeC [Campylobacter coli]
accessory/2158	GCF_000583795.1	NZ_CP007179.1	1684743	chromosome	NZ_CP007179.1_WP_002787521.1 MULTISPECIES: TolC family protein [Campylobacter]
accessory/2158	GCF_000632435.1	NZ_CP005081.1	1795858	chromosome	NZ_CP005081.1_WP_002920106.1 CmeC family multidrug efflux transporter outer membrane subunit [Campylobacter jejuni]
accessory/2158	GCF_000737085.1	NZ_CP008787.1	1651739	chromosome	NZ_CP008787.1_WP_002866635.1 MULTISPECIES: TolC family protein [Campylobacter]
accessory/2158	GCF_000772225.1	NZ_CP006851.1	1691939	chromosome	NZ_CP006851.1_WP_002859456.1 MULTISPECIES: TolC family protein [Campylobacter]
accessory/2158	GCF_000807355.1	NZ_CP010058.1	1712361	chromosome	NZ_CP010058.1_WP_002858696.1 MULTISPECIES: TolC family protein [Campylobacter]
accessory/2158	GCF_000816185.1	NZ_CP007770.1	1465081	chromosome	NZ_CP007770.1_WP_039651208.1 multidrug efflux system CmeABC, outer membrane lipoprotein CmeC [Campylobacter insulaenigrae]
accessory/2158	GCF_000816225.1	NZ_CP007771.1	1502102	chromosome	NZ_CP007771.1_WP_039668981.1 multidrug efflux system CmeABC, outer membrane lipoprotein CmeC [Campylobacter lari]
accessory/2158	GCF_000816265.1	NZ_CP007772.1	1782536	chromosome	NZ_CP007772.1_WP_039664878.1 multidrug efflux system CmeABC, outer membrane lipoprotein CmeC [Campylobacter subantarcticus]
accessory/2158	GCF_000816305.1	NZ_CP007773.1	1852995	chromosome	NZ_CP007773.1_WP_043020437.1 multidrug efflux system CmeABC, outer membrane lipoprotein CmeC [Campylobacter subantarcticus]
accessory/2158	GCF_000816345.1	NZ_CP007774.1	1517949	chromosome	NZ_CP007774.1_WP_039666194.1 multidrug efflux system CmeABC, outer membrane lipoprotein CmeC [Campylobacter volucris]
accessory/2158	GCF_000816365.1	NZ_CP007775.1	1791508	chromosome	NZ_CP007775.1_WP_039627272.1 multidrug efflux system CmeABC, outer membrane lipoprotein CmeC [Campylobacter lari]
accessory/2158	GCF_000816385.2	NZ_CP007776.2	1523028	chromosome	NZ_CP007776.2_WP_039629240.1 multidrug efflux system CmeABC, outer membrane lipoprotein CmeC [Campylobacter lari]
accessory/2158	GCF_000816405.1	NZ_CP007777.1	1516455	chromosome	NZ_CP007777.1_WP_039619492.1 multidrug efflux system CmeABC, outer membrane lipoprotein CmeC [Campylobacter lari]
accessory/2158	GCF_000816425.1	NZ_CP007778.1	1565009	chromosome	NZ_CP007778.1_WP_039642474.1 multidrug efflux system CmeABC, outer membrane lipoprotein CmeC [Campylobacter lari]
accessory/2158	GCF_000816785.1	NZ_CP007766.1	1711369	chromosome	NZ_CP007766.1_WP_044599443.1 multidrug efflux system CmeABC, outer membrane lipoprotein CmeC [Campylobacter peloridis]
accessory/2158	GCF_000830775.1	NZ_CP006685.1	1641481	chromosome	NZ_CP006685.1_WP_002858696.1 MULTISPECIES: TolC family protein [Campylobacter]
accessory/2158	GCF_000830805.1	NZ_CP006686.1	1641480	chromosome	NZ_CP006686.1_WP_002858696.1 MULTISPECIES: TolC family protein [Campylobacter]
accessory/2158	GCF_000830825.1	NZ_CP006687.1	1641471	chromosome	NZ_CP006687.1_WP_002858696.1 MULTISPECIES: TolC family protein [Campylobacter]
accessory/2158	GCF_000830845.1	NZ_CP006688.1	1641469	chromosome	NZ_CP006688.1_WP_002858696.1 MULTISPECIES: TolC family protein [Campylobacter]
accessory/2158	GCF_000830865.1	NZ_CP006689.1	1641482	chromosome	NZ_CP006689.1_WP_002858696.1 MULTISPECIES: TolC family protein [Campylobacter]
accessory/2158	GCF_000835285.1	NZ_CP010306.1	1742047	chromosome	NZ_CP010306.1_WP_002869742.1 TolC family protein [Campylobacter jejuni]
accessory/2158	GCF_000835305.1	NZ_CP010307.1	1670781	chromosome	NZ_CP010307.1_WP_002858696.1 MULTISPECIES: TolC family protein [Campylobacter]
accessory/2158	GCF_000835345.1	NZ_CP010072.1	1742364	chromosome	NZ_CP010072.1_WP_002858696.1 MULTISPECIES: TolC family protein [Campylobacter]
accessory/2158	GCF_000835365.1	NZ_CP010301.1	1745537	chromosome	NZ_CP010301.1_WP_002858696.1 MULTISPECIES: TolC family protein [Campylobacter]
accessory/2158	GCF_000934305.1	NZ_CP010906.1	1612378	chromosome	NZ_CP010906.1_WP_044305797.1 TolC family protein [Campylobacter jejuni]
accessory/2158	GCF_000954195.1	NZ_CP011015.1	1658607	chromosome	NZ_CP011015.1_WP_002787521.1 MULTISPECIES: TolC family protein [Campylobacter]
accessory/2158	GCF_001017575.1	NZ_CP011372.1	1563032	chromosome	NZ_CP011372.1_WP_047208722.1 TolC family protein [Campylobacter lari]
accessory/2158	GCF_001305715.1	NZ_CP011777.1	1720506	chromosome	NZ_CP011777.1_WP_032686038.1 RND transporter [Campylobacter coli]
accessory/2158	GCF_001314285.1	NZ_CP012696.1	1635803	chromosome	NZ_CP012696.1_WP_002875288.1 MULTISPECIES: TolC family protein [Campylobacter]
accessory/2158	GCF_001412295.1	NZ_CP012149.1	1616662	chromosome	NZ_CP012149.1_WP_002866635.1 MULTISPECIES: TolC family protein [Campylobacter]
accessory/2158	GCF_001417635.1	NZ_CP013034.1	1663782	chromosome	NZ_CP013034.1_WP_002787521.1 MULTISPECIES: TolC family protein [Campylobacter]
accessory/2158	GCF_001457695.1	NZ_LN831025.1	1766442	chromosome	NZ_LN831025.1_WP_002920106.1 CmeC family multidrug efflux transporter outer membrane subunit [Campylobacter jejuni]
accessory/2158	GCF_001483845.1	NZ_CP013733.1	2033903	chromosome	NZ_CP013733.1_WP_002787521.1 MULTISPECIES: TolC family protein [Campylobacter]
accessory/2158	GCF_001506185.1	NZ_CP010471.1	1642794	chromosome	NZ_CP010471.1_WP_002933998.1 TolC family protein [Campylobacter jejuni]
accessory/2158	GCF_001506205.1	NZ_CP010472.1	1669766	chromosome	NZ_CP010472.1_WP_002933998.1 TolC family protein [Campylobacter jejuni]
accessory/2158	GCF_001506225.1	NZ_CP010473.1	1633831	chromosome	NZ_CP010473.1_WP_002933998.1 TolC family protein [Campylobacter jejuni]
accessory/2158	GCF_001506245.1	NZ_CP010474.1	1642281	chromosome	NZ_CP010474.1_WP_059119377.1 TolC family protein [Campylobacter jejuni]
accessory/2158	GCF_001506265.1	NZ_CP010475.1	1672553	chromosome	NZ_CP010475.1_WP_002933998.1 TolC family protein [Campylobacter jejuni]
accessory/2158	GCF_001506285.1	NZ_CP010476.1	1668425	chromosome	NZ_CP010476.1_WP_002933998.1 TolC family protein [Campylobacter jejuni]
accessory/2158	GCF_001506305.1	NZ_CP010477.1	1667602	chromosome	NZ_CP010477.1_WP_002933998.1 TolC family protein [Campylobacter jejuni]
accessory/2158	GCF_001506345.1	NZ_CP010479.1	1665175	chromosome	NZ_CP010479.1_WP_002933998.1 TolC family protein [Campylobacter jejuni]
accessory/2158	GCF_001506365.1	NZ_CP010480.1	1668335	chromosome	NZ_CP010480.1_WP_002933998.1 TolC family protein [Campylobacter jejuni]
accessory/2158	GCF_001506385.1	NZ_CP010481.1	1637642	chromosome	NZ_CP010481.1_WP_002933998.1 TolC family protein [Campylobacter jejuni]
accessory/2158	GCF_001506405.1	NZ_CP010482.1	1636128	chromosome	NZ_CP010482.1_WP_002933998.1 TolC family protein [Campylobacter jejuni]
accessory/2158	GCF_001506425.1	NZ_CP010483.1	1633693	chromosome	NZ_CP010483.1_WP_002933998.1 TolC family protein [Campylobacter jejuni]
accessory/2158	GCF_001506445.1	NZ_CP010488.1	1632718	chromosome	NZ_CP010488.1_WP_002933998.1 TolC family protein [Campylobacter jejuni]
accessory/2158	GCF_001506465.1	NZ_CP010489.1	1649284	chromosome	NZ_CP010489.1_WP_002933998.1 TolC family protein [Campylobacter jejuni]
accessory/2158	GCF_001506485.1	NZ_CP010490.1	1643038	chromosome	NZ_CP010490.1_WP_002933998.1 TolC family protein [Campylobacter jejuni]
accessory/2158	GCF_001506505.1	NZ_CP010491.1	1631266	chromosome	NZ_CP010491.1_WP_002933998.1 TolC family protein [Campylobacter jejuni]
accessory/2158	GCF_001506525.1	NZ_CP010492.1	1666051	chromosome	NZ_CP010492.1_WP_002933998.1 TolC family protein [Campylobacter jejuni]
accessory/2158	GCF_001506545.1	NZ_CP010493.1	1644975	chromosome	NZ_CP010493.1_WP_002933998.1 TolC family protein [Campylobacter jejuni]
accessory/2158	GCF_001506565.1	NZ_CP010494.1	1632509	chromosome	NZ_CP010494.1_WP_002933998.1 TolC family protein [Campylobacter jejuni]
accessory/2158	GCF_001506585.1	NZ_CP010496.1	1675989	chromosome	NZ_CP010496.1_WP_002933998.1 TolC family protein [Campylobacter jejuni]
accessory/2158	GCF_001506605.1	NZ_CP010497.1	1634109	chromosome	NZ_CP010497.1_WP_002933998.1 TolC family protein [Campylobacter jejuni]
accessory/2158	GCF_001506625.1	NZ_CP010498.1	1633145	chromosome	NZ_CP010498.1_WP_002933998.1 TolC family protein [Campylobacter jejuni]
accessory/2158	GCF_001506645.1	NZ_CP010499.1	1633596	chromosome	NZ_CP010499.1_WP_002933998.1 TolC family protein [Campylobacter jejuni]
accessory/2158	GCF_001506665.1	NZ_CP010500.1	1645188	chromosome	NZ_CP010500.1_WP_002933998.1 TolC family protein [Campylobacter jejuni]
accessory/2158	GCF_001506685.1	NZ_CP010495.1	1675952	chromosome	NZ_CP010495.1_WP_002933998.1 TolC family protein [Campylobacter jejuni]
accessory/2158	GCF_001506705.1	NZ_CP010501.1	1679764	chromosome	NZ_CP010501.1_WP_002933998.1 TolC family protein [Campylobacter jejuni]
accessory/2158	GCF_001506725.1	NZ_CP010502.1	1671231	chromosome	NZ_CP010502.1_WP_002933998.1 TolC family protein [Campylobacter jejuni]
accessory/2158	GCF_001506745.1	NZ_CP010503.1	1635627	chromosome	NZ_CP010503.1_WP_002933998.1 TolC family protein [Campylobacter jejuni]
accessory/2158	GCF_001506765.1	NZ_CP010504.1	1636377	chromosome	NZ_CP010504.1_WP_002933998.1 TolC family protein [Campylobacter jejuni]
accessory/2158	GCF_001506785.1	NZ_CP010505.1	1635207	chromosome	NZ_CP010505.1_WP_002933998.1 TolC family protein [Campylobacter jejuni]
accessory/2158	GCF_001506805.1	NZ_CP010506.1	1643938	chromosome	NZ_CP010506.1_WP_002933998.1 TolC family protein [Campylobacter jejuni]
accessory/2158	GCF_001506825.1	NZ_CP010507.1	1631373	chromosome	NZ_CP010507.1_WP_002933998.1 TolC family protein [Campylobacter jejuni]
accessory/2158	GCF_001506845.1	NZ_CP010508.1	1667224	chromosome	NZ_CP010508.1_WP_002933998.1 TolC family protein [Campylobacter jejuni]
accessory/2158	GCF_001506865.1	NZ_CP010509.1	1636490	chromosome	NZ_CP010509.1_WP_002933998.1 TolC family protein [Campylobacter jejuni]
accessory/2158	GCF_001506885.1	NZ_CP010510.1	1640646	chromosome	NZ_CP010510.1_WP_002933998.1 TolC family protein [Campylobacter jejuni]
accessory/2158	GCF_001506905.1	NZ_CP010511.1	1635130	chromosome	NZ_CP010511.1_WP_002933998.1 TolC family protein [Campylobacter jejuni]
accessory/2158	GCF_001506945.1	NZ_CP010458.1	1657054	chromosome	NZ_CP010458.1_WP_002933998.1 TolC family protein [Campylobacter jejuni]
accessory/2158	GCF_001506965.1	NZ_CP010459.1	1635237	chromosome	NZ_CP010459.1_WP_002933998.1 TolC family protein [Campylobacter jejuni]
accessory/2158	GCF_001506985.1	NZ_CP010460.1	1632612	chromosome	NZ_CP010460.1_WP_002933998.1 TolC family protein [Campylobacter jejuni]
accessory/2158	GCF_001507005.1	NZ_CP010461.1	1642694	chromosome	NZ_CP010461.1_WP_002933998.1 TolC family protein [Campylobacter jejuni]
accessory/2158	GCF_001507025.1	NZ_CP010462.1	1669148	chromosome	NZ_CP010462.1_WP_002933998.1 TolC family protein [Campylobacter jejuni]
accessory/2158	GCF_001507045.1	NZ_CP010463.1	1642497	chromosome	NZ_CP010463.1_WP_002933998.1 TolC family protein [Campylobacter jejuni]
accessory/2158	GCF_001507065.1	NZ_CP010464.1	1641119	chromosome	NZ_CP010464.1_WP_002933998.1 TolC family protein [Campylobacter jejuni]
accessory/2158	GCF_001507085.1	NZ_CP010465.1	1624545	chromosome	NZ_CP010465.1_WP_002933998.1 TolC family protein [Campylobacter jejuni]
accessory/2158	GCF_001507105.1	NZ_CP010466.1	1634189	chromosome	NZ_CP010466.1_WP_002933998.1 TolC family protein [Campylobacter jejuni]
accessory/2158	GCF_001507125.1	NZ_CP010467.1	1661567	chromosome	NZ_CP010467.1_WP_002933998.1 TolC family protein [Campylobacter jejuni]
accessory/2158	GCF_001507145.1	NZ_CP010468.1	1645157	chromosome	NZ_CP010468.1_WP_002933998.1 TolC family protein [Campylobacter jejuni]
accessory/2158	GCF_001507165.1	NZ_CP010469.1	1642039	chromosome	NZ_CP010469.1_WP_002933998.1 TolC family protein [Campylobacter jejuni]
accessory/2158	GCF_001507185.1	NZ_CP010470.1	1635709	chromosome	NZ_CP010470.1_WP_002933998.1 TolC family protein [Campylobacter jejuni]
accessory/2158	GCF_001507205.1	NZ_CP010484.1	1637207	chromosome	NZ_CP010484.1_WP_002933998.1 TolC family protein [Campylobacter jejuni]
accessory/2158	GCF_001507225.1	NZ_CP010485.1	1629790	chromosome	NZ_CP010485.1_WP_002933998.1 TolC family protein [Campylobacter jejuni]
accessory/2158	GCF_001507245.1	NZ_CP010486.1	1628907	chromosome	NZ_CP010486.1_WP_002933998.1 TolC family protein [Campylobacter jejuni]
accessory/2158	GCF_001507265.1	NZ_CP010487.1	1633951	chromosome	NZ_CP010487.1_WP_002933998.1 TolC family protein [Campylobacter jejuni]
accessory/2158	GCF_001563565.1	NZ_CP014344.1	1651183	chromosome	NZ_CP014344.1_WP_061099748.1 TolC family protein [Campylobacter jejuni]
accessory/2158	GCF_001587015.1	NZ_CP014744.1	1672837	chromosome	NZ_CP014744.1_WP_002875288.1 MULTISPECIES: TolC family protein [Campylobacter]
accessory/2158	GCF_001587035.1	NZ_CP014742.1	1681907	chromosome	NZ_CP014742.1_WP_002875288.1 MULTISPECIES: TolC family protein [Campylobacter]
accessory/2158	GCF_001639125.1	NZ_CP015528.1	1668523	chromosome	NZ_CP015528.1_WP_002787521.1 MULTISPECIES: TolC family protein [Campylobacter]
accessory/2158	GCF_001686905.1	NZ_CP015209.1	1675112	chromosome	NZ_CP015209.1_WP_002857397.1 TolC family protein [Campylobacter jejuni]
accessory/2158	GCF_001687475.2	NZ_CP031611.1	1520669	chromosome	NZ_CP031611.1_WP_066777930.1 TolC family protein [Campylobacter hepaticus]
accessory/2158	GCF_001717605.1	NZ_CP017025.1	1797243	chromosome	NZ_CP017025.1_WP_002778278.1 TolC family protein [Campylobacter coli]
accessory/2158	GCF_001717625.1	NZ_CP017029.1	1709198	chromosome	NZ_CP017029.1_WP_058000889.1 TolC family protein [Campylobacter jejuni]
accessory/2158	GCF_001721945.1	NZ_CP017031.1	1652714	chromosome	NZ_CP017031.1_WP_002875288.1 MULTISPECIES: TolC family protein [Campylobacter]
accessory/2158	GCF_001721965.1	NZ_CP017032.1	1684409	chromosome	NZ_CP017032.1_WP_061099748.1 TolC family protein [Campylobacter jejuni]
accessory/2158	GCF_001721985.1	NZ_CP017033.1	1785310	chromosome	NZ_CP017033.1_WP_002859456.1 MULTISPECIES: TolC family protein [Campylobacter]
accessory/2158	GCF_001767215.1	NZ_CP017456.1	1666780	chromosome	NZ_CP017456.1_WP_002857397.1 TolC family protein [Campylobacter jejuni]
accessory/2158	GCF_001865395.1	NZ_CP017862.1	1694324	chromosome	NZ_CP017862.1_WP_071319660.1 TolC family protein [Campylobacter jejuni]
accessory/2158	GCF_001865415.1	NZ_CP017860.1	1762596	chromosome	NZ_CP017860.1_WP_071311225.1 TolC family protein [Campylobacter jejuni]
accessory/2158	GCF_001865435.1	NZ_CP017863.1	1744171	chromosome	NZ_CP017863.1_WP_071304988.1 TolC family protein [Campylobacter jejuni]
accessory/2158	GCF_001865455.1	NZ_CP017865.1	1687232	chromosome	NZ_CP017865.1_WP_002787521.1 MULTISPECIES: TolC family protein [Campylobacter]
accessory/2158	GCF_001865475.1	NZ_CP017868.1	1665146	chromosome	NZ_CP017868.1_WP_002787521.1 MULTISPECIES: TolC family protein [Campylobacter]
accessory/2158	GCF_001865495.1	NZ_CP017871.1	1695360	chromosome	NZ_CP017871.1_WP_002787521.1 MULTISPECIES: TolC family protein [Campylobacter]
accessory/2158	GCF_001865515.1	NZ_CP017873.1	1841551	chromosome	NZ_CP017873.1_WP_071305173.1 TolC family protein [Campylobacter coli]
accessory/2158	GCF_001865535.1	NZ_CP017875.1	1837306	chromosome	NZ_CP017875.1_WP_052783417.1 TolC family protein [Campylobacter coli]
accessory/2158	GCF_001865555.1	NZ_CP017878.1	1695638	chromosome	NZ_CP017878.1_WP_002787521.1 MULTISPECIES: TolC family protein [Campylobacter]
accessory/2158	GCF_001865595.1	NZ_CP007749.1	1754867	chromosome	NZ_CP007749.1_WP_002859456.1 MULTISPECIES: TolC family protein [Campylobacter]
accessory/2158	GCF_001865615.1	NZ_CP007751.1	1677212	chromosome	NZ_CP007751.1_WP_084741990.1 RND transporter [Campylobacter jejuni]
accessory/2158	GCF_001870085.1	NZ_CP017859.1	1749868	chromosome	NZ_CP017859.1_WP_052800599.1 TolC family protein [Campylobacter jejuni]
accessory/2158	GCF_001870105.1	NZ_CP017856.1	1763161	chromosome	NZ_CP017856.1_WP_052800599.1 TolC family protein [Campylobacter jejuni]
accessory/2158	GCF_001936355.1	NZ_CP018900.1	1718974	chromosome	NZ_CP018900.1_WP_002778278.1 TolC family protein [Campylobacter coli]
accessory/2158	GCF_001951235.1	NZ_CP007188.1	1821520	chromosome	NZ_CP007188.1_WP_002858696.1 MULTISPECIES: TolC family protein [Campylobacter]
accessory/2158	GCF_001951255.1	NZ_CP007189.1	1629484	chromosome	NZ_CP007189.1_WP_002866635.1 MULTISPECIES: TolC family protein [Campylobacter]
accessory/2158	GCF_001951275.1	NZ_CP007190.1	1629485	chromosome	NZ_CP007190.1_WP_002866635.1 MULTISPECIES: TolC family protein [Campylobacter]
accessory/2158	GCF_001951295.1	NZ_CP007191.1	1669964	chromosome	NZ_CP007191.1_WP_002858696.1 MULTISPECIES: TolC family protein [Campylobacter]
accessory/2158	GCF_001951315.1	NZ_CP007192.1	1675330	chromosome	NZ_CP007192.1_WP_002858696.1 MULTISPECIES: TolC family protein [Campylobacter]
accessory/2158	GCF_001951335.1	NZ_CP007193.1	1644447	chromosome	NZ_CP007193.1_WP_002858696.1 MULTISPECIES: TolC family protein [Campylobacter]
accessory/2158	GCF_002024185.1	NZ_CP019977.1	2033919	chromosome	NZ_CP019977.1_WP_002787521.1 MULTISPECIES: TolC family protein [Campylobacter]
accessory/2158	GCF_002024325.1	NZ_CP019965.1	1612586	chromosome	NZ_CP019965.1_WP_044305797.1 TolC family protein [Campylobacter jejuni]
accessory/2158	GCF_002028305.1	NZ_CP020045.1	1618194	chromosome	NZ_CP020045.1_WP_044305797.1 TolC family protein [Campylobacter jejuni]
accessory/2158	GCF_002080395.1	NZ_CP020478.1	1758726	chromosome	NZ_CP020478.1_WP_082200760.1 TolC family protein [Campylobacter helveticus]
accessory/2158	GCF_002101355.1	NZ_CP020776.1	1774584	chromosome	NZ_CP020776.1_WP_002858696.1 MULTISPECIES: TolC family protein [Campylobacter]
accessory/2158	GCF_002104335.1	NZ_CP020867.1	1931011	chromosome	NZ_CP020867.1_WP_051521708.1 TolC family protein [Campylobacter cuniculorum]
accessory/2158	GCF_002209005.1	NZ_CP022076.1	1768428	chromosome	NZ_CP022076.1_WP_002920106.1 CmeC family multidrug efflux transporter outer membrane subunit [Campylobacter jejuni]
accessory/2158	GCF_002209025.1	NZ_CP022077.1	1641468	chromosome	NZ_CP022077.1_WP_002858696.1 MULTISPECIES: TolC family protein [Campylobacter]
accessory/2158	GCF_002209045.1	NZ_CP022079.1	1649384	chromosome	NZ_CP022079.1_WP_002858696.1 MULTISPECIES: TolC family protein [Campylobacter]
accessory/2158	GCF_002209065.1	NZ_CP022080.1	1620455	chromosome	NZ_CP022080.1_WP_002866635.1 MULTISPECIES: TolC family protein [Campylobacter]
accessory/2158	GCF_002214785.1	NZ_CP017229.1	1629704	chromosome	NZ_CP017229.1_WP_002857397.1 TolC family protein [Campylobacter jejuni]
accessory/2158	GCF_002224325.1	NZ_CP022439.1	1645651	chromosome	NZ_CP022439.1_WP_002858696.1 MULTISPECIES: TolC family protein [Campylobacter]
accessory/2158	GCF_002224385.1	NZ_CP022440.1	1620303	chromosome	NZ_CP022440.1_WP_002868921.1 TolC family protein [Campylobacter jejuni]
accessory/2158	GCF_002234455.1	NZ_CP022470.1	1659694	chromosome	NZ_CP022470.1_WP_002866635.1 MULTISPECIES: TolC family protein [Campylobacter]
accessory/2158	GCF_002238375.1	NZ_CP022559.1	1648502	chromosome	NZ_CP022559.1_WP_002858696.1 MULTISPECIES: TolC family protein [Campylobacter]
accessory/2158	GCF_002407125.1	NZ_CP023543.1	1727779	chromosome	NZ_CP023543.1_WP_002858696.1 MULTISPECIES: TolC family protein [Campylobacter]
accessory/2158	GCF_002407145.1	NZ_CP023545.1	1670005	chromosome	NZ_CP023545.1_WP_002793477.1 TolC family protein [Campylobacter coli]
accessory/2158	GCF_002587105.1	NZ_CP023867.1	1690358	chromosome	NZ_CP023867.1_WP_002858696.1 MULTISPECIES: TolC family protein [Campylobacter]
accessory/2158	GCF_002587225.1	NZ_CP023866.1	1777799	chromosome	NZ_CP023866.1_WP_002867771.1 MULTISPECIES: TolC family protein [Campylobacter]
accessory/2158	GCF_002843985.1	NZ_CP025281.1	1705805	chromosome	NZ_CP025281.1_WP_002787521.1 MULTISPECIES: TolC family protein [Campylobacter]
accessory/2158	GCF_003030185.1	NZ_CP028185.1	1831911	chromosome	NZ_CP028185.1_WP_052800599.1 multidrug efflux transporter outer membrane subunit CmeC [Campylobacter jejuni]
accessory/2158	GCF_003030205.1	NZ_CP028187.1	1894971	chromosome	NZ_CP028187.1_WP_002787521.1 MULTISPECIES: TolC family protein [Campylobacter]
accessory/2158	GCF_003060725.1	NZ_CP028909.1	1705686	chromosome	NZ_CP028909.1_WP_002858696.1 MULTISPECIES: TolC family protein [Campylobacter]
accessory/2158	GCF_003060745.1	NZ_CP028910.1	1684042	chromosome	NZ_CP028910.1_WP_002858696.1 MULTISPECIES: TolC family protein [Campylobacter]
accessory/2158	GCF_003060765.1	NZ_CP028911.1	1614396	chromosome	NZ_CP028911.1_WP_044305797.1 TolC family protein [Campylobacter jejuni]
accessory/2158	GCF_003060785.1	NZ_CP028912.1	1634231	chromosome	NZ_CP028912.1_WP_002875288.1 MULTISPECIES: TolC family protein [Campylobacter]
accessory/2158	GCF_003368045.1	NZ_CP012206.1	1727122	chromosome	NZ_CP012206.1_WP_002866635.1 MULTISPECIES: TolC family protein [Campylobacter]
accessory/2158	GCF_003368065.1	NZ_CP012210.1	1652581	chromosome	NZ_CP012210.1_WP_002866635.1 MULTISPECIES: TolC family protein [Campylobacter]
accessory/2158	GCF_003368085.1	NZ_CP012211.1	1634294	chromosome	NZ_CP012211.1_WP_002866635.1 MULTISPECIES: TolC family protein [Campylobacter]
accessory/2158	GCF_003368105.1	NZ_CP012212.1	1681088	chromosome	NZ_CP012212.1_WP_070298580.1 TolC family protein [Campylobacter jejuni]
accessory/2158	GCF_003368125.1	NZ_CP012213.1	1614027	chromosome	NZ_CP012213.1_WP_002866635.1 MULTISPECIES: TolC family protein [Campylobacter]
accessory/2158	GCF_003368145.1	NZ_CP012214.1	1605714	chromosome	NZ_CP012214.1_WP_002884763.1 TolC family protein [Campylobacter jejuni]
accessory/2158	GCF_003368165.1	NZ_CP012216.1	1692979	chromosome	NZ_CP012216.1_WP_002859456.1 MULTISPECIES: TolC family protein [Campylobacter]
accessory/2158	GCF_003368185.1	NZ_CP012217.1	1747565	chromosome	NZ_CP012217.1_WP_002859456.1 MULTISPECIES: TolC family protein [Campylobacter]
accessory/2158	GCF_003368205.1	NZ_CP012220.1	1567232	chromosome	NZ_CP012220.1_WP_115794371.1 TolC family protein [Campylobacter jejuni]
accessory/2158	GCF_003368225.1	NZ_CP012221.1	1793733	chromosome	NZ_CP012221.1_WP_052786753.1 TolC family protein [Campylobacter jejuni]
accessory/2158	GCF_003368245.1	NZ_CP012224.1	1658441	chromosome	NZ_CP012224.1_WP_002866635.1 MULTISPECIES: TolC family protein [Campylobacter]
accessory/2158	GCF_003574945.1	NZ_CP032316.1	1795167	chromosome	NZ_CP032316.1_WP_002920106.1 CmeC family multidrug efflux transporter outer membrane subunit [Campylobacter jejuni]
accessory/2158	GCF_003950275.1	NZ_CP034393.1	1754322	chromosome	NZ_CP034393.1_WP_002867771.1 MULTISPECIES: multidrug efflux transporter outer membrane subunit CmeC [Campylobacter]
accessory/2158	GCF_003971585.1	NZ_CP028372.1	1683497	chromosome	NZ_CP028372.1_WP_002858696.1 MULTISPECIES: multidrug efflux transporter outer membrane subunit CmeC [Campylobacter]
accessory/2158	GCF_003999645.1	NZ_CP019838.1	1782924	chromosome	NZ_CP019838.1_WP_002920106.1 multidrug efflux transporter outer membrane subunit CmeC [Campylobacter jejuni]
accessory/2158	GCF_900475265.1	NZ_LS483362.1	1641464	chromosome	NZ_LS483362.1_WP_002858696.1 MULTISPECIES: TolC family protein [Campylobacter]
accessory/2158	GCF_900637885.1	NZ_LR134471.1	1465207	chromosome	NZ_LR134471.1_WP_039651208.1 multidrug efflux system CmeABC, outer membrane lipoprotein CmeC [Campylobacter insulaenigrae]
accessory/2158	GCF_900638165.1	NZ_LR134497.1	1801392	chromosome	NZ_LR134497.1_WP_002920106.1 multidrug efflux transporter outer membrane subunit CmeC [Campylobacter jejuni]
accessory/2158	GCF_900638175.1	NZ_LR134496.1	1664663	chromosome	NZ_LR134496.1_WP_002854483.1 multidrug efflux transporter outer membrane subunit CmeC [Campylobacter jejuni]
accessory/2158	GCF_900638185.1	NZ_LR134498.1	1822834	chromosome	NZ_LR134498.1_WP_126418005.1 multidrug efflux transporter outer membrane subunit CmeC [Campylobacter jejuni]
accessory/2158	GCF_900638195.1	NZ_LR134500.1	1666666	chromosome	NZ_LR134500.1_WP_002858696.1 MULTISPECIES: multidrug efflux transporter outer membrane subunit CmeC [Campylobacter]
accessory/2158	GCF_900638205.1	NZ_LR134499.1	1666864	chromosome	NZ_LR134499.1_WP_002857397.1 multidrug efflux transporter outer membrane subunit CmeC [Campylobacter jejuni]
accessory/2158	GCF_900638225.1	NZ_LR134502.1	1634025	chromosome	NZ_LR134502.1_WP_002866635.1 MULTISPECIES: multidrug efflux transporter outer membrane subunit CmeC [Campylobacter]
accessory/2158	GCF_900638235.1	NZ_LR134505.1	1653145	chromosome	NZ_LR134505.1_WP_002858696.1 MULTISPECIES: multidrug efflux transporter outer membrane subunit CmeC [Campylobacter]
accessory/2158	GCF_900638285.1	NZ_LR134507.1	1634561	chromosome	NZ_LR134507.1_WP_002866635.1 MULTISPECIES: multidrug efflux transporter outer membrane subunit CmeC [Campylobacter]
accessory/2158	GCF_900638335.1	NZ_LR134508.1	1542878	chromosome	NZ_LR134508.1_WP_039627272.1 multidrug efflux system CmeABC, outer membrane lipoprotein CmeC [Campylobacter lari]
accessory/2158	GCF_900638365.1	NZ_LR134511.1	1641302	chromosome	NZ_LR134511.1_WP_002858696.1 MULTISPECIES: multidrug efflux transporter outer membrane subunit CmeC [Campylobacter]
accessory/2158	GCF_900638675.1	NZ_LR134534.1	1500187	chromosome	NZ_LR134534.1_WP_039651208.1 multidrug efflux system CmeABC, outer membrane lipoprotein CmeC [Campylobacter insulaenigrae]
accessory/2158				plasmid/contig	CARD|BAO79432.1|ARO:3000785|cmeC [Campylobacter jejuni subsp. jejuni]
accessory/2175	GCF_001717605.1	NZ_CP017025.1	1797243	chromosome	NZ_CP017025.1_WP_021424053.1 MULTISPECIES: aminoglycoside O-phosphotransferase APH(2'')-If [Bacteria]
accessory/2175	GCF_001717625.1	NZ_CP017029.1	1709198	chromosome	NZ_CP017029.1_WP_021424053.1 MULTISPECIES: aminoglycoside O-phosphotransferase APH(2'')-If [Bacteria]
accessory/2175	GCF_003030185.1	NZ_CP028186.1	66602	plasmid/contig	NZ_CP028185.1_WP_021424053.1 MULTISPECIES: aminoglycoside O-phosphotransferase APH(2'')-If [Bacteria]
accessory/2175				plasmid/contig	NDARO|WP_012655884.1|AP009486.1 aac(6')-Ie|aac(6')-Ie|acetyltransferase|aminoglycoside_N-acetyltransferase_AAC(6')-Ie
accessory/3704	GCA_900474415.1	LS483295.1	1728869	chromosome	LS483295.1_SQE24469.1 UDP-glucose 6-dehydrogenase [Campylobacter jejuni subsp. doylei]
accessory/3704	GCF_000009085.1	NC_002163.1	1641481	chromosome	NC_002163.1_YP_002344824.1 UDP-glucose 6-dehydrogenase [Campylobacter jejuni subsp. jejuni NCTC 11168 = ATCC 700819]
accessory/3704	GCF_000304375.1	NC_018521.1	1641481	chromosome	NC_018521.1_WP_002851145.1 MULTISPECIES: UDP-glucose/GDP-mannose dehydrogenase family protein [Campylobacter]
accessory/3704	GCF_000466065.2	NC_022351.2	1719369	chromosome	NC_022351.2_WP_002851145.1 MULTISPECIES: UDP-glucose/GDP-mannose dehydrogenase family protein [Campylobacter]
accessory/3704	GCF_000466075.2	NC_022353.2	1719532	chromosome	NC_022353.2_WP_002851145.1 MULTISPECIES: UDP-glucose/GDP-mannose dehydrogenase family protein [Campylobacter]
accessory/3704	GCF_000466105.2	NC_022352.2	1680813	chromosome	NC_022352.2_WP_002851145.1 MULTISPECIES: UDP-glucose/GDP-mannose dehydrogenase family protein [Campylobacter]
accessory/3704	GCF_000468915.2	NC_022362.2	1718982	chromosome	NC_022362.2_WP_002851145.1 MULTISPECIES: UDP-glucose/GDP-mannose dehydrogenase family protein [Campylobacter]
accessory/3704	GCF_000816225.1	NZ_CP007771.1	1502102	chromosome	NZ_CP007771.1_WP_039668732.1 nucleotide sugar dehydrogenase [Campylobacter lari]
accessory/3704	GCF_000816345.1	NZ_CP007774.1	1517949	chromosome	NZ_CP007774.1_WP_039665130.1 nucleotide sugar dehydrogenase [Campylobacter volucris]
accessory/3704	GCF_000830775.1	NZ_CP006685.1	1641481	chromosome	NZ_CP006685.1_WP_002851145.1 MULTISPECIES: UDP-glucose/GDP-mannose dehydrogenase family protein [Campylobacter]
accessory/3704	GCF_000830805.1	NZ_CP006686.1	1641480	chromosome	NZ_CP006686.1_WP_002851145.1 MULTISPECIES: UDP-glucose/GDP-mannose dehydrogenase family protein [Campylobacter]
accessory/3704	GCF_000830825.1	NZ_CP006687.1	1641471	chromosome	NZ_CP006687.1_WP_002851145.1 MULTISPECIES: UDP-glucose/GDP-mannose dehydrogenase family protein [Campylobacter]
accessory/3704	GCF_000830845.1	NZ_CP006688.1	1641469	chromosome	NZ_CP006688.1_WP_002851145.1 MULTISPECIES: UDP-glucose/GDP-mannose dehydrogenase family protein [Campylobacter]
accessory/3704	GCF_000830865.1	NZ_CP006689.1	1641482	chromosome	NZ_CP006689.1_WP_002851145.1 MULTISPECIES: UDP-glucose/GDP-mannose dehydrogenase family protein [Campylobacter]
accessory/3704	GCF_000835345.1	NZ_CP010072.1	1742364	chromosome	NZ_CP010072.1_WP_002851145.1 MULTISPECIES: UDP-glucose/GDP-mannose dehydrogenase family protein [Campylobacter]
accessory/3704	GCF_000835365.1	NZ_CP010301.1	1745537	chromosome	NZ_CP010301.1_WP_002851145.1 MULTISPECIES: UDP-glucose/GDP-mannose dehydrogenase family protein [Campylobacter]
accessory/3704	GCF_001190755.1	NZ_CP012195.1	1641887	chromosome	NZ_CP012195.1_WP_024961776.1 nucleotide sugar dehydrogenase [Campylobacter ureolyticus]
accessory/3704	GCF_001686905.1	NZ_CP015209.1	1675112	chromosome	NZ_CP015209.1_WP_002855879.1 nucleotide sugar dehydrogenase [Campylobacter jejuni]
accessory/3704	GCF_001767215.1	NZ_CP017456.1	1666780	chromosome	NZ_CP017456.1_WP_002855879.1 nucleotide sugar dehydrogenase [Campylobacter jejuni]
accessory/3704	GCF_001865615.1	NZ_CP007751.1	1677212	chromosome	NZ_CP007751.1_WP_002851145.1 MULTISPECIES: UDP-glucose 6-dehydrogenase [Campylobacter]
accessory/3704	GCF_001951235.1	NZ_CP007188.1	1821520	chromosome	NZ_CP007188.1_WP_002851145.1 MULTISPECIES: UDP-glucose/GDP-mannose dehydrogenase family protein [Campylobacter]
accessory/3704	GCF_001951295.1	NZ_CP007191.1	1669964	chromosome	NZ_CP007191.1_WP_002851145.1 MULTISPECIES: UDP-glucose/GDP-mannose dehydrogenase family protein [Campylobacter]
accessory/3704	GCF_001951315.1	NZ_CP007192.1	1675330	chromosome	NZ_CP007192.1_WP_002851145.1 MULTISPECIES: UDP-glucose/GDP-mannose dehydrogenase family protein [Campylobacter]
accessory/3704	GCF_001951335.1	NZ_CP007193.1	1644447	chromosome	NZ_CP007193.1_WP_002851145.1 MULTISPECIES: UDP-glucose/GDP-mannose dehydrogenase family protein [Campylobacter]
accessory/3704	GCF_002101355.1	NZ_CP020776.1	1774584	chromosome	NZ_CP020776.1_WP_002851145.1 MULTISPECIES: UDP-glucose/GDP-mannose dehydrogenase family protein [Campylobacter]
accessory/3704	GCF_002209025.1	NZ_CP022077.1	1641468	chromosome	NZ_CP022077.1_WP_002851145.1 MULTISPECIES: UDP-glucose/GDP-mannose dehydrogenase family protein [Campylobacter]
accessory/3704	GCF_002214785.1	NZ_CP017229.1	1629704	chromosome	NZ_CP017229.1_WP_002855879.1 nucleotide sugar dehydrogenase [Campylobacter jejuni]
accessory/3704	GCF_002224325.1	NZ_CP022439.1	1645651	chromosome	NZ_CP022439.1_WP_002851145.1 MULTISPECIES: UDP-glucose/GDP-mannose dehydrogenase family protein [Campylobacter]
accessory/3704	GCF_002238375.1	NZ_CP022559.1	1648502	chromosome	NZ_CP022559.1_WP_002851145.1 MULTISPECIES: UDP-glucose/GDP-mannose dehydrogenase family protein [Campylobacter]
accessory/3704	GCF_002587105.1	NZ_CP023867.1	1690358	chromosome	NZ_CP023867.1_WP_002851145.1 MULTISPECIES: UDP-glucose/GDP-mannose dehydrogenase family protein [Campylobacter]
accessory/3704	GCF_003015205.1	NZ_PDHH01000002.1	300481	plasmid/contig	NZ_PDHH01000025.1_WP_106870270.1 nucleotide sugar dehydrogenase [Campylobacter blaseri]
accessory/3704	GCF_003060725.1	NZ_CP028909.1	1705686	chromosome	NZ_CP028909.1_WP_002851145.1 MULTISPECIES: UDP-glucose/GDP-mannose dehydrogenase family protein [Campylobacter]
accessory/3704	GCF_003060745.1	NZ_CP028910.1	1684042	chromosome	NZ_CP028910.1_WP_002851145.1 MULTISPECIES: UDP-glucose/GDP-mannose dehydrogenase family protein [Campylobacter]
accessory/3704	GCF_003368185.1	NZ_CP012217.1	1747565	chromosome	NZ_CP012217.1_WP_002851145.1 MULTISPECIES: UDP-glucose/GDP-mannose dehydrogenase family protein [Campylobacter]
accessory/3704	GCF_900475265.1	NZ_LS483362.1	1641464	chromosome	NZ_LS483362.1_WP_002851145.1 MULTISPECIES: UDP-glucose/GDP-mannose dehydrogenase family protein [Campylobacter]
accessory/3704	GCF_900638205.1	NZ_LR134499.1	1666864	chromosome	NZ_LR134499.1_WP_002855879.1 nucleotide sugar dehydrogenase [Campylobacter jejuni]
accessory/3704	GCF_900638365.1	NZ_LR134511.1	1641302	chromosome	NZ_LR134511.1_WP_002851145.1 MULTISPECIES: UDP-glucose/GDP-mannose dehydrogenase family protein [Campylobacter]
accessory/3704				plasmid/contig	CARD|AAC75089.1|ARO:3003577|ugd [Escherichia coli str. K-12 substr. MG1655]
accessory/4267	GCA_001506325.1	CP010478.1	1653863	chromosome	CP010478.1_ALW66387.1 hemolysin D [Campylobacter jejuni]
accessory/4267	GCA_002238355.1	CP022551.1	1616132	chromosome	CP022551.1_ASQ33186.1 efflux RND transporter periplasmic adaptor subunit [Campylobacter jejuni]
accessory/4267	GCA_002983725.1	CP027403.1	1845051	chromosome	CP027403.1_AVL47811.1 efflux RND transporter periplasmic adaptor subunit [Campylobacter jejuni subsp. doylei]
accessory/4267	GCA_900474415.1	LS483295.1	1728869	chromosome	LS483295.1_SQE23807.1 periplasmic fusion protein CmeA [Campylobacter jejuni subsp. doylei]
accessory/4267	GCA_900637255.1	LR134359.1	1891235	chromosome	LR134359.1_VEG62873.1 periplasmic fusion protein CmeA [Campylobacter jejuni subsp. doylei]
accessory/4267	GCA_900638625.1	LR134530.1	1762226	chromosome	LR134530.1_VEJ46550.1 periplasmic fusion protein CmeA [Campylobacter jejuni subsp. doylei]
accessory/4267	GCF_000009085.1	NC_002163.1	1641481	chromosome	NC_002163.1_YP_002343804.1 multidrug efflux pump protein CmeA [Campylobacter jejuni subsp. jejuni NCTC 11168 = ATCC 700819]
accessory/4267	GCF_000011865.1	NC_003912.7	1777831	chromosome	NC_003912.7_WP_002859458.1 MULTISPECIES: efflux RND transporter periplasmic adaptor subunit [Campylobacter]
accessory/4267	GCF_000015525.1	NC_008787.1	1616554	chromosome	NC_008787.1_WP_002868923.1 efflux RND transporter periplasmic adaptor subunit [Campylobacter jejuni]
accessory/4267	GCF_000017485.1	NC_009707.1	1845106	chromosome	NC_009707.1_WP_011990630.1 efflux RND transporter periplasmic adaptor subunit [Campylobacter jejuni]
accessory/4267	GCF_000017905.1	NC_009839.1	1628115	chromosome	NC_009839.1_WP_002857601.1 efflux RND transporter periplasmic adaptor subunit [Campylobacter jejuni]
accessory/4267	GCF_000019205.1	NC_012039.1	1525460	chromosome	NC_012039.1_WP_012662240.1 efflux RND transporter periplasmic adaptor subunit [Campylobacter lari]
accessory/4267	GCF_000025425.1	NC_017279.1	1635045	chromosome	NC_017279.1_WP_002858646.1 MULTISPECIES: efflux RND transporter periplasmic adaptor subunit [Campylobacter]
accessory/4267	GCF_000148705.1	NC_017280.1	1616648	chromosome	NC_017280.1_WP_002866633.1 MULTISPECIES: efflux RND transporter periplasmic adaptor subunit [Campylobacter]
accessory/4267	GCF_000171795.2	NZ_CP005388.1	1636029	chromosome	NZ_CP005388.1_WP_002859458.1 MULTISPECIES: efflux RND transporter periplasmic adaptor subunit [Campylobacter]
accessory/4267	GCF_000184085.1	NC_014802.1	1664840	chromosome	NC_014802.1_WP_002854728.1 hemolysin D [Campylobacter jejuni]
accessory/4267	GCF_000184205.1	NC_017281.1	1681364	chromosome	NC_017281.1_WP_002859458.1 MULTISPECIES: efflux RND transporter periplasmic adaptor subunit [Campylobacter]
accessory/4267	GCF_000302555.5	NC_018709.4	1635301	chromosome	NC_018709.4_WP_002858646.1 MULTISPECIES: efflux RND transporter periplasmic adaptor subunit [Campylobacter]
accessory/4267	GCF_000304375.1	NC_018521.1	1641481	chromosome	NC_018521.1_WP_002858646.1 MULTISPECIES: efflux RND transporter periplasmic adaptor subunit [Campylobacter]
accessory/4267	GCF_000430385.1	NC_021834.1	1702398	chromosome	NC_021834.1_WP_002859458.1 MULTISPECIES: efflux RND transporter periplasmic adaptor subunit [Campylobacter]
accessory/4267	GCF_000465235.1	NC_022347.1	1673221	chromosome	NC_022347.1_WP_021033771.1 efflux RND transporter periplasmic adaptor subunit [Campylobacter coli]
accessory/4267	GCF_000466065.2	NC_022351.2	1719369	chromosome	NC_022351.2_WP_002858646.1 MULTISPECIES: efflux RND transporter periplasmic adaptor subunit [Campylobacter]
accessory/4267	GCF_000466075.2	NC_022353.2	1719532	chromosome	NC_022353.2_WP_002858646.1 MULTISPECIES: efflux RND transporter periplasmic adaptor subunit [Campylobacter]
accessory/4267	GCF_000466105.2	NC_022352.2	1680813	chromosome	NC_022352.2_WP_002858646.1 MULTISPECIES: efflux RND transporter periplasmic adaptor subunit [Campylobacter]
accessory/4267	GCF_000468915.2	NC_022362.2	1718982	chromosome	NC_022362.2_WP_002858646.1 MULTISPECIES: efflux RND transporter periplasmic adaptor subunit [Campylobacter]
accessory/4267	GCF_000493495.1	NC_022529.1	1669329	chromosome	NC_022529.1_WP_002866633.1 MULTISPECIES: efflux RND transporter periplasmic adaptor subunit [Campylobacter]
accessory/4267	GCF_000494775.1	NC_022660.1	1658751	chromosome	NC_022660.1_WP_002799624.1 MULTISPECIES: efflux RND transporter periplasmic adaptor subunit [Campylobacter]
accessory/4267	GCF_000583755.1	NZ_CP007183.1	1814252	chromosome	NZ_CP007183.1_WP_002799624.1 MULTISPECIES: efflux RND transporter periplasmic adaptor subunit [Campylobacter]
accessory/4267	GCF_000583775.1	NZ_CP007181.1	1824273	chromosome	NZ_CP007181.1_WP_025398715.1 hemolysin D [Campylobacter coli]
accessory/4267	GCF_000583795.1	NZ_CP007179.1	1684743	chromosome	NZ_CP007179.1_WP_002805122.1 MULTISPECIES: efflux RND transporter periplasmic adaptor subunit [Campylobacter]
accessory/4267	GCF_000632435.1	NZ_CP005081.1	1795858	chromosome	NZ_CP005081.1_WP_002859458.1 MULTISPECIES: efflux RND transporter periplasmic adaptor subunit [Campylobacter]
accessory/4267	GCF_000737085.1	NZ_CP008787.1	1651739	chromosome	NZ_CP008787.1_WP_002866633.1 MULTISPECIES: efflux RND transporter periplasmic adaptor subunit [Campylobacter]
accessory/4267	GCF_000772225.1	NZ_CP006851.1	1691939	chromosome	NZ_CP006851.1_WP_002859458.1 MULTISPECIES: efflux RND transporter periplasmic adaptor subunit [Campylobacter]
accessory/4267	GCF_000807355.1	NZ_CP010058.1	1712361	chromosome	NZ_CP010058.1_WP_002858646.1 MULTISPECIES: efflux RND transporter periplasmic adaptor subunit [Campylobacter]
accessory/4267	GCF_000816185.1	NZ_CP007770.1	1465081	chromosome	NZ_CP007770.1_WP_039651205.1 multidrug efflux system CmeABC, periplasmic fusion protein CmeA [Campylobacter insulaenigrae]
accessory/4267	GCF_000816225.1	NZ_CP007771.1	1502102	chromosome	NZ_CP007771.1_WP_039668979.1 multidrug efflux system CmeABC, periplasmic fusion protein CmeA [Campylobacter lari]
accessory/4267	GCF_000816265.1	NZ_CP007772.1	1782536	chromosome	NZ_CP007772.1_WP_039664715.1 multidrug efflux system CmeABC, periplasmic fusion protein CmeA [Campylobacter subantarcticus]
accessory/4267	GCF_000816305.1	NZ_CP007773.1	1852995	chromosome	NZ_CP007773.1_WP_039664715.1 multidrug efflux system CmeABC, periplasmic fusion protein CmeA [Campylobacter subantarcticus]
accessory/4267	GCF_000816345.1	NZ_CP007774.1	1517949	chromosome	NZ_CP007774.1_WP_039666192.1 multidrug efflux system CmeABC, periplasmic fusion protein CmeA [Campylobacter volucris]
accessory/4267	GCF_000816365.1	NZ_CP007775.1	1791508	chromosome	NZ_CP007775.1_WP_039627268.1 multidrug efflux system CmeABC, periplasmic fusion protein CmeA [Campylobacter lari]
accessory/4267	GCF_000816385.2	NZ_CP007776.2	1523028	chromosome	NZ_CP007776.2_WP_039629236.1 multidrug efflux system CmeABC, periplasmic fusion protein CmeA [Campylobacter lari]
accessory/4267	GCF_000816405.1	NZ_CP007777.1	1516455	chromosome	NZ_CP007777.1_WP_039619489.1 multidrug efflux system CmeABC, periplasmic fusion protein CmeA [Campylobacter lari]
accessory/4267	GCF_000816425.1	NZ_CP007778.1	1565009	chromosome	NZ_CP007778.1_WP_039642472.1 multidrug efflux system CmeABC, periplasmic fusion protein CmeA [Campylobacter lari]
accessory/4267	GCF_000816785.1	NZ_CP007766.1	1711369	chromosome	NZ_CP007766.1_WP_044599441.1 multidrug efflux system CmeABC, periplasmic fusion protein CmeA [Campylobacter peloridis]
accessory/4267	GCF_000830775.1	NZ_CP006685.1	1641481	chromosome	NZ_CP006685.1_WP_002858646.1 MULTISPECIES: efflux RND transporter periplasmic adaptor subunit [Campylobacter]
accessory/4267	GCF_000830805.1	NZ_CP006686.1	1641480	chromosome	NZ_CP006686.1_WP_002858646.1 MULTISPECIES: efflux RND transporter periplasmic adaptor subunit [Campylobacter]
accessory/4267	GCF_000830825.1	NZ_CP006687.1	1641471	chromosome	NZ_CP006687.1_WP_002858646.1 MULTISPECIES: efflux RND transporter periplasmic adaptor subunit [Campylobacter]
accessory/4267	GCF_000830845.1	NZ_CP006688.1	1641469	chromosome	NZ_CP006688.1_WP_002858646.1 MULTISPECIES: efflux RND transporter periplasmic adaptor subunit [Campylobacter]
accessory/4267	GCF_000830865.1	NZ_CP006689.1	1641482	chromosome	NZ_CP006689.1_WP_002858646.1 MULTISPECIES: efflux RND transporter periplasmic adaptor subunit [Campylobacter]
accessory/4267	GCF_000835285.1	NZ_CP010306.1	1742047	chromosome	NZ_CP010306.1_WP_002869744.1 efflux RND transporter periplasmic adaptor subunit [Campylobacter jejuni]
accessory/4267	GCF_000835305.1	NZ_CP010307.1	1670781	chromosome	NZ_CP010307.1_WP_002858646.1 MULTISPECIES: efflux RND transporter periplasmic adaptor subunit [Campylobacter]
accessory/4267	GCF_000835345.1	NZ_CP010072.1	1742364	chromosome	NZ_CP010072.1_WP_043012749.1 efflux RND transporter periplasmic adaptor subunit [Campylobacter jejuni]
accessory/4267	GCF_000835365.1	NZ_CP010301.1	1745537	chromosome	NZ_CP010301.1_WP_043012749.1 efflux RND transporter periplasmic adaptor subunit [Campylobacter jejuni]
accessory/4267	GCF_000934305.1	NZ_CP010906.1	1612378	chromosome	NZ_CP010906.1_WP_044305799.1 efflux RND transporter periplasmic adaptor subunit [Campylobacter jejuni]
accessory/4267	GCF_000954195.1	NZ_CP011015.1	1658607	chromosome	NZ_CP011015.1_WP_002799624.1 MULTISPECIES: efflux RND transporter periplasmic adaptor subunit [Campylobacter]
accessory/4267	GCF_001017575.1	NZ_CP011372.1	1563032	chromosome	NZ_CP011372.1_WP_039629236.1 multidrug efflux system CmeABC, periplasmic fusion protein CmeA [Campylobacter lari]
accessory/4267	GCF_001299565.1	NZ_CP012689.1	1664565	chromosome	NZ_CP012689.1_WP_002854728.1 MULTISPECIES: efflux RND transporter periplasmic adaptor subunit [Campylobacter]
accessory/4267	GCF_001299595.1	NZ_CP012690.1	1664566	chromosome	NZ_CP012690.1_WP_002854728.1 MULTISPECIES: efflux RND transporter periplasmic adaptor subunit [Campylobacter]
accessory/4267	GCF_001305715.1	NZ_CP011777.1	1720506	chromosome	NZ_CP011777.1_WP_002778283.1 hemolysin D [Campylobacter coli]
accessory/4267	GCF_001314285.1	NZ_CP012696.1	1635803	chromosome	NZ_CP012696.1_WP_002858646.1 MULTISPECIES: efflux RND transporter periplasmic adaptor subunit [Campylobacter]
accessory/4267	GCF_001412295.1	NZ_CP012149.1	1616662	chromosome	NZ_CP012149.1_WP_002866633.1 MULTISPECIES: efflux RND transporter periplasmic adaptor subunit [Campylobacter]
accessory/4267	GCF_001417635.1	NZ_CP013034.1	1663782	chromosome	NZ_CP013034.1_WP_002805122.1 MULTISPECIES: efflux RND transporter periplasmic adaptor subunit [Campylobacter]
accessory/4267	GCF_001457695.1	NZ_LN831025.1	1766442	chromosome	NZ_LN831025.1_WP_002854728.1 MULTISPECIES: efflux RND transporter periplasmic adaptor subunit [Campylobacter]
accessory/4267	GCF_001483845.1	NZ_CP013733.1	2033903	chromosome	NZ_CP013733.1_WP_058914712.1 efflux RND transporter periplasmic adaptor subunit [Campylobacter coli]
accessory/4267	GCF_001506185.1	NZ_CP010471.1	1642794	chromosome	NZ_CP010471.1_WP_002922538.1 efflux RND transporter periplasmic adaptor subunit [Campylobacter jejuni]
accessory/4267	GCF_001506205.1	NZ_CP010472.1	1669766	chromosome	NZ_CP010472.1_WP_002922538.1 efflux RND transporter periplasmic adaptor subunit [Campylobacter jejuni]
accessory/4267	GCF_001506225.1	NZ_CP010473.1	1633831	chromosome	NZ_CP010473.1_WP_002922538.1 efflux RND transporter periplasmic adaptor subunit [Campylobacter jejuni]
accessory/4267	GCF_001506245.1	NZ_CP010474.1	1642281	chromosome	NZ_CP010474.1_WP_002922538.1 efflux RND transporter periplasmic adaptor subunit [Campylobacter jejuni]
accessory/4267	GCF_001506265.1	NZ_CP010475.1	1672553	chromosome	NZ_CP010475.1_WP_002922538.1 efflux RND transporter periplasmic adaptor subunit [Campylobacter jejuni]
accessory/4267	GCF_001506285.1	NZ_CP010476.1	1668425	chromosome	NZ_CP010476.1_WP_002922538.1 efflux RND transporter periplasmic adaptor subunit [Campylobacter jejuni]
accessory/4267	GCF_001506305.1	NZ_CP010477.1	1667602	chromosome	NZ_CP010477.1_WP_002922538.1 efflux RND transporter periplasmic adaptor subunit [Campylobacter jejuni]
accessory/4267	GCF_001506345.1	NZ_CP010479.1	1665175	chromosome	NZ_CP010479.1_WP_002922538.1 efflux RND transporter periplasmic adaptor subunit [Campylobacter jejuni]
accessory/4267	GCF_001506365.1	NZ_CP010480.1	1668335	chromosome	NZ_CP010480.1_WP_002922538.1 efflux RND transporter periplasmic adaptor subunit [Campylobacter jejuni]
accessory/4267	GCF_001506385.1	NZ_CP010481.1	1637642	chromosome	NZ_CP010481.1_WP_002922538.1 efflux RND transporter periplasmic adaptor subunit [Campylobacter jejuni]
accessory/4267	GCF_001506405.1	NZ_CP010482.1	1636128	chromosome	NZ_CP010482.1_WP_002922538.1 efflux RND transporter periplasmic adaptor subunit [Campylobacter jejuni]
accessory/4267	GCF_001506425.1	NZ_CP010483.1	1633693	chromosome	NZ_CP010483.1_WP_002922538.1 efflux RND transporter periplasmic adaptor subunit [Campylobacter jejuni]
accessory/4267	GCF_001506445.1	NZ_CP010488.1	1632718	chromosome	NZ_CP010488.1_WP_002922538.1 efflux RND transporter periplasmic adaptor subunit [Campylobacter jejuni]
accessory/4267	GCF_001506465.1	NZ_CP010489.1	1649284	chromosome	NZ_CP010489.1_WP_002922538.1 efflux RND transporter periplasmic adaptor subunit [Campylobacter jejuni]
accessory/4267	GCF_001506485.1	NZ_CP010490.1	1643038	chromosome	NZ_CP010490.1_WP_002922538.1 efflux RND transporter periplasmic adaptor subunit [Campylobacter jejuni]
accessory/4267	GCF_001506505.1	NZ_CP010491.1	1631266	chromosome	NZ_CP010491.1_WP_002922538.1 efflux RND transporter periplasmic adaptor subunit [Campylobacter jejuni]
accessory/4267	GCF_001506525.1	NZ_CP010492.1	1666051	chromosome	NZ_CP010492.1_WP_002922538.1 efflux RND transporter periplasmic adaptor subunit [Campylobacter jejuni]
accessory/4267	GCF_001506545.1	NZ_CP010493.1	1644975	chromosome	NZ_CP010493.1_WP_002922538.1 efflux RND transporter periplasmic adaptor subunit [Campylobacter jejuni]
accessory/4267	GCF_001506565.1	NZ_CP010494.1	1632509	chromosome	NZ_CP010494.1_WP_002922538.1 efflux RND transporter periplasmic adaptor subunit [Campylobacter jejuni]
accessory/4267	GCF_001506585.1	NZ_CP010496.1	1675989	chromosome	NZ_CP010496.1_WP_002922538.1 efflux RND transporter periplasmic adaptor subunit [Campylobacter jejuni]
accessory/4267	GCF_001506605.1	NZ_CP010497.1	1634109	chromosome	NZ_CP010497.1_WP_002922538.1 efflux RND transporter periplasmic adaptor subunit [Campylobacter jejuni]
accessory/4267	GCF_001506625.1	NZ_CP010498.1	1633145	chromosome	NZ_CP010498.1_WP_002922538.1 efflux RND transporter periplasmic adaptor subunit [Campylobacter jejuni]
accessory/4267	GCF_001506645.1	NZ_CP010499.1	1633596	chromosome	NZ_CP010499.1_WP_002922538.1 efflux RND transporter periplasmic adaptor subunit [Campylobacter jejuni]
accessory/4267	GCF_001506665.1	NZ_CP010500.1	1645188	chromosome	NZ_CP010500.1_WP_002922538.1 efflux RND transporter periplasmic adaptor subunit [Campylobacter jejuni]
accessory/4267	GCF_001506685.1	NZ_CP010495.1	1675952	chromosome	NZ_CP010495.1_WP_002922538.1 efflux RND transporter periplasmic adaptor subunit [Campylobacter jejuni]
accessory/4267	GCF_001506705.1	NZ_CP010501.1	1679764	chromosome	NZ_CP010501.1_WP_002922538.1 efflux RND transporter periplasmic adaptor subunit [Campylobacter jejuni]
accessory/4267	GCF_001506725.1	NZ_CP010502.1	1671231	chromosome	NZ_CP010502.1_WP_002922538.1 efflux RND transporter periplasmic adaptor subunit [Campylobacter jejuni]
accessory/4267	GCF_001506745.1	NZ_CP010503.1	1635627	chromosome	NZ_CP010503.1_WP_002922538.1 efflux RND transporter periplasmic adaptor subunit [Campylobacter jejuni]
accessory/4267	GCF_001506765.1	NZ_CP010504.1	1636377	chromosome	NZ_CP010504.1_WP_002922538.1 efflux RND transporter periplasmic adaptor subunit [Campylobacter jejuni]
accessory/4267	GCF_001506785.1	NZ_CP010505.1	1635207	chromosome	NZ_CP010505.1_WP_002922538.1 efflux RND transporter periplasmic adaptor subunit [Campylobacter jejuni]
accessory/4267	GCF_001506805.1	NZ_CP010506.1	1643938	chromosome	NZ_CP010506.1_WP_002922538.1 efflux RND transporter periplasmic adaptor subunit [Campylobacter jejuni]
accessory/4267	GCF_001506825.1	NZ_CP010507.1	1631373	chromosome	NZ_CP010507.1_WP_002922538.1 efflux RND transporter periplasmic adaptor subunit [Campylobacter jejuni]
accessory/4267	GCF_001506845.1	NZ_CP010508.1	1667224	chromosome	NZ_CP010508.1_WP_002922538.1 efflux RND transporter periplasmic adaptor subunit [Campylobacter jejuni]
accessory/4267	GCF_001506865.1	NZ_CP010509.1	1636490	chromosome	NZ_CP010509.1_WP_002922538.1 efflux RND transporter periplasmic adaptor subunit [Campylobacter jejuni]
accessory/4267	GCF_001506885.1	NZ_CP010510.1	1640646	chromosome	NZ_CP010510.1_WP_002922538.1 efflux RND transporter periplasmic adaptor subunit [Campylobacter jejuni]
accessory/4267	GCF_001506905.1	NZ_CP010511.1	1635130	chromosome	NZ_CP010511.1_WP_002922538.1 efflux RND transporter periplasmic adaptor subunit [Campylobacter jejuni]
accessory/4267	GCF_001506925.1	NZ_CP010457.1	1636223	chromosome	NZ_CP010457.1_WP_002922538.1 efflux RND transporter periplasmic adaptor subunit [Campylobacter jejuni]
accessory/4267	GCF_001506945.1	NZ_CP010458.1	1657054	chromosome	NZ_CP010458.1_WP_002922538.1 efflux RND transporter periplasmic adaptor subunit [Campylobacter jejuni]
accessory/4267	GCF_001506965.1	NZ_CP010459.1	1635237	chromosome	NZ_CP010459.1_WP_002922538.1 efflux RND transporter periplasmic adaptor subunit [Campylobacter jejuni]
accessory/4267	GCF_001506985.1	NZ_CP010460.1	1632612	chromosome	NZ_CP010460.1_WP_002922538.1 efflux RND transporter periplasmic adaptor subunit [Campylobacter jejuni]
accessory/4267	GCF_001507005.1	NZ_CP010461.1	1642694	chromosome	NZ_CP010461.1_WP_002922538.1 efflux RND transporter periplasmic adaptor subunit [Campylobacter jejuni]
accessory/4267	GCF_001507025.1	NZ_CP010462.1	1669148	chromosome	NZ_CP010462.1_WP_002922538.1 efflux RND transporter periplasmic adaptor subunit [Campylobacter jejuni]
accessory/4267	GCF_001507045.1	NZ_CP010463.1	1642497	chromosome	NZ_CP010463.1_WP_002922538.1 efflux RND transporter periplasmic adaptor subunit [Campylobacter jejuni]
accessory/4267	GCF_001507065.1	NZ_CP010464.1	1641119	chromosome	NZ_CP010464.1_WP_002922538.1 efflux RND transporter periplasmic adaptor subunit [Campylobacter jejuni]
accessory/4267	GCF_001507085.1	NZ_CP010465.1	1624545	chromosome	NZ_CP010465.1_WP_002922538.1 efflux RND transporter periplasmic adaptor subunit [Campylobacter jejuni]
accessory/4267	GCF_001507105.1	NZ_CP010466.1	1634189	chromosome	NZ_CP010466.1_WP_059118805.1 efflux RND transporter periplasmic adaptor subunit [Campylobacter jejuni]
accessory/4267	GCF_001507125.1	NZ_CP010467.1	1661567	chromosome	NZ_CP010467.1_WP_002922538.1 efflux RND transporter periplasmic adaptor subunit [Campylobacter jejuni]
accessory/4267	GCF_001507145.1	NZ_CP010468.1	1645157	chromosome	NZ_CP010468.1_WP_002922538.1 efflux RND transporter periplasmic adaptor subunit [Campylobacter jejuni]
accessory/4267	GCF_001507165.1	NZ_CP010469.1	1642039	chromosome	NZ_CP010469.1_WP_002922538.1 efflux RND transporter periplasmic adaptor subunit [Campylobacter jejuni]
accessory/4267	GCF_001507185.1	NZ_CP010470.1	1635709	chromosome	NZ_CP010470.1_WP_002922538.1 efflux RND transporter periplasmic adaptor subunit [Campylobacter jejuni]
accessory/4267	GCF_001507205.1	NZ_CP010484.1	1637207	chromosome	NZ_CP010484.1_WP_002922538.1 efflux RND transporter periplasmic adaptor subunit [Campylobacter jejuni]
accessory/4267	GCF_001507225.1	NZ_CP010485.1	1629790	chromosome	NZ_CP010485.1_WP_002922538.1 efflux RND transporter periplasmic adaptor subunit [Campylobacter jejuni]
accessory/4267	GCF_001507245.1	NZ_CP010486.1	1628907	chromosome	NZ_CP010486.1_WP_002922538.1 efflux RND transporter periplasmic adaptor subunit [Campylobacter jejuni]
accessory/4267	GCF_001507265.1	NZ_CP010487.1	1633951	chromosome	NZ_CP010487.1_WP_002922538.1 efflux RND transporter periplasmic adaptor subunit [Campylobacter jejuni]
accessory/4267	GCF_001563565.1	NZ_CP014344.1	1651183	chromosome	NZ_CP014344.1_WP_002859458.1 MULTISPECIES: efflux RND transporter periplasmic adaptor subunit [Campylobacter]
accessory/4267	GCF_001587015.1	NZ_CP014744.1	1672837	chromosome	NZ_CP014744.1_WP_002858646.1 MULTISPECIES: efflux RND transporter periplasmic adaptor subunit [Campylobacter]
accessory/4267	GCF_001587035.1	NZ_CP014742.1	1681907	chromosome	NZ_CP014742.1_WP_002858646.1 MULTISPECIES: efflux RND transporter periplasmic adaptor subunit [Campylobacter]
accessory/4267	GCF_001639125.1	NZ_CP015528.1	1668523	chromosome	NZ_CP015528.1_WP_002799624.1 MULTISPECIES: efflux RND transporter periplasmic adaptor subunit [Campylobacter]
accessory/4267	GCF_001686905.1	NZ_CP015209.1	1675112	chromosome	NZ_CP015209.1_WP_002857601.1 efflux RND transporter periplasmic adaptor subunit [Campylobacter jejuni]
accessory/4267	GCF_001687475.2	NZ_CP031611.1	1520669	chromosome	NZ_CP031611.1_WP_066777934.1 efflux RND transporter periplasmic adaptor subunit [Campylobacter hepaticus]
accessory/4267	GCF_001717605.1	NZ_CP017025.1	1797243	chromosome	NZ_CP017025.1_WP_002798674.1 efflux RND transporter periplasmic adaptor subunit [Campylobacter coli]
accessory/4267	GCF_001717625.1	NZ_CP017029.1	1709198	chromosome	NZ_CP017029.1_WP_058000887.1 efflux RND transporter periplasmic adaptor subunit [Campylobacter jejuni]
accessory/4267	GCF_001721945.1	NZ_CP017031.1	1652714	chromosome	NZ_CP017031.1_WP_002858646.1 MULTISPECIES: efflux RND transporter periplasmic adaptor subunit [Campylobacter]
accessory/4267	GCF_001721965.1	NZ_CP017032.1	1684409	chromosome	NZ_CP017032.1_WP_002859458.1 MULTISPECIES: efflux RND transporter periplasmic adaptor subunit [Campylobacter]
accessory/4267	GCF_001721985.1	NZ_CP017033.1	1785310	chromosome	NZ_CP017033.1_WP_002859458.1 MULTISPECIES: efflux RND transporter periplasmic adaptor subunit [Campylobacter]
accessory/4267	GCF_001767215.1	NZ_CP017456.1	1666780	chromosome	NZ_CP017456.1_WP_002857601.1 efflux RND transporter periplasmic adaptor subunit [Campylobacter jejuni]
accessory/4267	GCF_001865395.1	NZ_CP017862.1	1694324	chromosome	NZ_CP017862.1_WP_002859458.1 MULTISPECIES: efflux RND transporter periplasmic adaptor subunit [Campylobacter]
accessory/4267	GCF_001865415.1	NZ_CP017860.1	1762596	chromosome	NZ_CP017860.1_WP_002869744.1 efflux RND transporter periplasmic adaptor subunit [Campylobacter jejuni]
accessory/4267	GCF_001865435.1	NZ_CP017863.1	1744171	chromosome	NZ_CP017863.1_WP_002886250.1 MULTISPECIES: efflux RND transporter periplasmic adaptor subunit [Campylobacter]
accessory/4267	GCF_001865455.1	NZ_CP017865.1	1687232	chromosome	NZ_CP017865.1_WP_002787523.1 MULTISPECIES: efflux RND transporter periplasmic adaptor subunit [Campylobacter]
accessory/4267	GCF_001865475.1	NZ_CP017868.1	1665146	chromosome	NZ_CP017868.1_WP_002799624.1 MULTISPECIES: efflux RND transporter periplasmic adaptor subunit [Campylobacter]
accessory/4267	GCF_001865495.1	NZ_CP017871.1	1695360	chromosome	NZ_CP017871.1_WP_002798674.1 efflux RND transporter periplasmic adaptor subunit [Campylobacter coli]
accessory/4267	GCF_001865515.1	NZ_CP017873.1	1841551	chromosome	NZ_CP017873.1_WP_071305171.1 efflux RND transporter periplasmic adaptor subunit [Campylobacter coli]
accessory/4267	GCF_001865535.1	NZ_CP017875.1	1837306	chromosome	NZ_CP017875.1_WP_002799624.1 MULTISPECIES: efflux RND transporter periplasmic adaptor subunit [Campylobacter]
accessory/4267	GCF_001865555.1	NZ_CP017878.1	1695638	chromosome	NZ_CP017878.1_WP_002787523.1 MULTISPECIES: efflux RND transporter periplasmic adaptor subunit [Campylobacter]
accessory/4267	GCF_001865595.1	NZ_CP007749.1	1754867	chromosome	NZ_CP007749.1_WP_002886250.1 MULTISPECIES: efflux RND transporter periplasmic adaptor subunit [Campylobacter]
accessory/4267	GCF_001865615.1	NZ_CP007751.1	1677212	chromosome	NZ_CP007751.1_WP_002805122.1 hemolysin D [Campylobacter coli]
accessory/4267	GCF_001870085.1	NZ_CP017859.1	1749868	chromosome	NZ_CP017859.1_WP_002869744.1 efflux RND transporter periplasmic adaptor subunit [Campylobacter jejuni]
accessory/4267	GCF_001870105.1	NZ_CP017856.1	1763161	chromosome	NZ_CP017856.1_WP_002869744.1 efflux RND transporter periplasmic adaptor subunit [Campylobacter jejuni]
accessory/4267	GCF_001936355.1	NZ_CP018900.1	1718974	chromosome	NZ_CP018900.1_WP_002778283.1 efflux RND transporter periplasmic adaptor subunit [Campylobacter coli]
accessory/4267	GCF_001951235.1	NZ_CP007188.1	1821520	chromosome	NZ_CP007188.1_WP_002858646.1 MULTISPECIES: efflux RND transporter periplasmic adaptor subunit [Campylobacter]
accessory/4267	GCF_001951255.1	NZ_CP007189.1	1629484	chromosome	NZ_CP007189.1_WP_002866633.1 MULTISPECIES: efflux RND transporter periplasmic adaptor subunit [Campylobacter]
accessory/4267	GCF_001951275.1	NZ_CP007190.1	1629485	chromosome	NZ_CP007190.1_WP_002866633.1 MULTISPECIES: efflux RND transporter periplasmic adaptor subunit [Campylobacter]
accessory/4267	GCF_001951295.1	NZ_CP007191.1	1669964	chromosome	NZ_CP007191.1_WP_002858646.1 MULTISPECIES: efflux RND transporter periplasmic adaptor subunit [Campylobacter]
accessory/4267	GCF_001951315.1	NZ_CP007192.1	1675330	chromosome	NZ_CP007192.1_WP_002858646.1 MULTISPECIES: efflux RND transporter periplasmic adaptor subunit [Campylobacter]
accessory/4267	GCF_001951335.1	NZ_CP007193.1	1644447	chromosome	NZ_CP007193.1_WP_002858646.1 MULTISPECIES: efflux RND transporter periplasmic adaptor subunit [Campylobacter]
accessory/4267	GCF_002024185.1	NZ_CP019977.1	2033919	chromosome	NZ_CP019977.1_WP_058914712.1 efflux RND transporter periplasmic adaptor subunit [Campylobacter coli]
accessory/4267	GCF_002024325.1	NZ_CP019965.1	1612586	chromosome	NZ_CP019965.1_WP_044305799.1 efflux RND transporter periplasmic adaptor subunit [Campylobacter jejuni]
accessory/4267	GCF_002028305.1	NZ_CP020045.1	1618194	chromosome	NZ_CP020045.1_WP_044305799.1 efflux RND transporter periplasmic adaptor subunit [Campylobacter jejuni]
accessory/4267	GCF_002080395.1	NZ_CP020478.1	1758726	chromosome	NZ_CP020478.1_WP_082199990.1 efflux RND transporter periplasmic adaptor subunit [Campylobacter helveticus]
accessory/4267	GCF_002101355.1	NZ_CP020776.1	1774584	chromosome	NZ_CP020776.1_WP_002858646.1 MULTISPECIES: efflux RND transporter periplasmic adaptor subunit [Campylobacter]
accessory/4267	GCF_002104335.1	NZ_CP020867.1	1931011	chromosome	NZ_CP020867.1_WP_027305764.1 efflux RND transporter periplasmic adaptor subunit [Campylobacter cuniculorum]
accessory/4267	GCF_002209005.1	NZ_CP022076.1	1768428	chromosome	NZ_CP022076.1_WP_002854728.1 MULTISPECIES: efflux RND transporter periplasmic adaptor subunit [Campylobacter]
accessory/4267	GCF_002209025.1	NZ_CP022077.1	1641468	chromosome	NZ_CP022077.1_WP_002858646.1 MULTISPECIES: efflux RND transporter periplasmic adaptor subunit [Campylobacter]
accessory/4267	GCF_002209045.1	NZ_CP022079.1	1649384	chromosome	NZ_CP022079.1_WP_002868923.1 efflux RND transporter periplasmic adaptor subunit [Campylobacter jejuni]
accessory/4267	GCF_002209065.1	NZ_CP022080.1	1620455	chromosome	NZ_CP022080.1_WP_002857601.1 efflux RND transporter periplasmic adaptor subunit [Campylobacter jejuni]
accessory/4267	GCF_002214785.1	NZ_CP017229.1	1629704	chromosome	NZ_CP017229.1_WP_002857601.1 efflux RND transporter periplasmic adaptor subunit [Campylobacter jejuni]
accessory/4267	GCF_002224325.1	NZ_CP022439.1	1645651	chromosome	NZ_CP022439.1_WP_002858646.1 MULTISPECIES: efflux RND transporter periplasmic adaptor subunit [Campylobacter]
accessory/4267	GCF_002224385.1	NZ_CP022440.1	1620303	chromosome	NZ_CP022440.1_WP_002868923.1 efflux RND transporter periplasmic adaptor subunit [Campylobacter jejuni]
accessory/4267	GCF_002234455.1	NZ_CP022470.1	1659694	chromosome	NZ_CP022470.1_WP_002866633.1 MULTISPECIES: efflux RND transporter periplasmic adaptor subunit [Campylobacter]
accessory/4267	GCF_002238335.1	NZ_CP022347.1	1738633	chromosome	NZ_CP022347.1_WP_094325831.1 efflux RND transporter periplasmic adaptor subunit [Campylobacter avium]
accessory/4267	GCF_002238375.1	NZ_CP022559.1	1648502	chromosome	NZ_CP022559.1_WP_002858646.1 MULTISPECIES: efflux RND transporter periplasmic adaptor subunit [Campylobacter]
accessory/4267	GCF_002407125.1	NZ_CP023543.1	1727779	chromosome	NZ_CP023543.1_WP_002858646.1 MULTISPECIES: efflux RND transporter periplasmic adaptor subunit [Campylobacter]
accessory/4267	GCF_002407145.1	NZ_CP023545.1	1670005	chromosome	NZ_CP023545.1_WP_002793480.1 efflux RND transporter periplasmic adaptor subunit [Campylobacter coli]
accessory/4267	GCF_002587105.1	NZ_CP023867.1	1690358	chromosome	NZ_CP023867.1_WP_002858646.1 MULTISPECIES: efflux RND transporter periplasmic adaptor subunit [Campylobacter]
accessory/4267	GCF_002587225.1	NZ_CP023866.1	1777799	chromosome	NZ_CP023866.1_WP_002859458.1 MULTISPECIES: efflux RND transporter periplasmic adaptor subunit [Campylobacter]
accessory/4267	GCF_002843985.1	NZ_CP025281.1	1705805	chromosome	NZ_CP025281.1_WP_002798674.1 efflux RND transporter periplasmic adaptor subunit [Campylobacter coli]
accessory/4267	GCF_003030185.1	NZ_CP028185.1	1831911	chromosome	NZ_CP028185.1_WP_070310126.1 multidrug efflux RND transporter periplasmic adaptor subunit CmeA [Campylobacter jejuni]
accessory/4267	GCF_003030205.1	NZ_CP028187.1	1894971	chromosome	NZ_CP028187.1_WP_069284901.1 MULTISPECIES: efflux RND transporter periplasmic adaptor subunit [Campylobacter]
accessory/4267	GCF_003060725.1	NZ_CP028909.1	1705686	chromosome	NZ_CP028909.1_WP_002858646.1 MULTISPECIES: efflux RND transporter periplasmic adaptor subunit [Campylobacter]
accessory/4267	GCF_003060745.1	NZ_CP028910.1	1684042	chromosome	NZ_CP028910.1_WP_002858646.1 MULTISPECIES: efflux RND transporter periplasmic adaptor subunit [Campylobacter]
accessory/4267	GCF_003060765.1	NZ_CP028911.1	1614396	chromosome	NZ_CP028911.1_WP_044305799.1 efflux RND transporter periplasmic adaptor subunit [Campylobacter jejuni]
accessory/4267	GCF_003060785.1	NZ_CP028912.1	1634231	chromosome	NZ_CP028912.1_WP_002858646.1 MULTISPECIES: efflux RND transporter periplasmic adaptor subunit [Campylobacter]
accessory/4267	GCF_003368045.1	NZ_CP012206.1	1727122	chromosome	NZ_CP012206.1_WP_002866633.1 MULTISPECIES: efflux RND transporter periplasmic adaptor subunit [Campylobacter]
accessory/4267	GCF_003368065.1	NZ_CP012210.1	1652581	chromosome	NZ_CP012210.1_WP_002866633.1 MULTISPECIES: efflux RND transporter periplasmic adaptor subunit [Campylobacter]
accessory/4267	GCF_003368085.1	NZ_CP012211.1	1634294	chromosome	NZ_CP012211.1_WP_002866633.1 MULTISPECIES: efflux RND transporter periplasmic adaptor subunit [Campylobacter]
accessory/4267	GCF_003368105.1	NZ_CP012212.1	1681088	chromosome	NZ_CP012212.1_WP_070298581.1 efflux RND transporter periplasmic adaptor subunit [Campylobacter jejuni]
accessory/4267	GCF_003368125.1	NZ_CP012213.1	1614027	chromosome	NZ_CP012213.1_WP_002866633.1 MULTISPECIES: efflux RND transporter periplasmic adaptor subunit [Campylobacter]
accessory/4267	GCF_003368145.1	NZ_CP012214.1	1605714	chromosome	NZ_CP012214.1_WP_002859458.1 MULTISPECIES: efflux RND transporter periplasmic adaptor subunit [Campylobacter]
accessory/4267	GCF_003368165.1	NZ_CP012216.1	1692979	chromosome	NZ_CP012216.1_WP_020246863.1 MULTISPECIES: efflux RND transporter periplasmic adaptor subunit [Campylobacter]
accessory/4267	GCF_003368185.1	NZ_CP012217.1	1747565	chromosome	NZ_CP012217.1_WP_002859458.1 MULTISPECIES: efflux RND transporter periplasmic adaptor subunit [Campylobacter]
accessory/4267	GCF_003368205.1	NZ_CP012220.1	1567232	chromosome	NZ_CP012220.1_WP_052805818.1 efflux RND transporter periplasmic adaptor subunit [Campylobacter jejuni]
accessory/4267	GCF_003368225.1	NZ_CP012221.1	1793733	chromosome	NZ_CP012221.1_WP_052786755.1 efflux RND transporter periplasmic adaptor subunit [Campylobacter jejuni]
accessory/4267	GCF_003368245.1	NZ_CP012224.1	1658441	chromosome	NZ_CP012224.1_WP_002922538.1 efflux RND transporter periplasmic adaptor subunit [Campylobacter jejuni]
accessory/4267	GCF_003574945.1	NZ_CP032316.1	1795167	chromosome	NZ_CP032316.1_WP_002859458.1 MULTISPECIES: multidrug efflux RND transporter periplasmic adaptor subunit CmeA [Campylobacter]
accessory/4267	GCF_003950275.1	NZ_CP034393.1	1754322	chromosome	NZ_CP034393.1_WP_002859458.1 MULTISPECIES: multidrug efflux RND transporter periplasmic adaptor subunit CmeA [Campylobacter]
accessory/4267	GCF_003971585.1	NZ_CP028372.1	1683497	chromosome	NZ_CP028372.1_WP_002858646.1 MULTISPECIES: multidrug efflux RND transporter periplasmic adaptor subunit CmeA [Campylobacter]
accessory/4267	GCF_003999645.1	NZ_CP019838.1	1782924	chromosome	NZ_CP019838.1_WP_002854728.1 MULTISPECIES: multidrug efflux RND transporter periplasmic adaptor subunit CmeA [Campylobacter]
accessory/4267	GCF_900475265.1	NZ_LS483362.1	1641464	chromosome	NZ_LS483362.1_WP_002858646.1 MULTISPECIES: efflux RND transporter periplasmic adaptor subunit [Campylobacter]
accessory/4267	GCF_900637885.1	NZ_LR134471.1	1465207	chromosome	NZ_LR134471.1_WP_039651205.1 efflux RND transporter periplasmic adaptor subunit [Campylobacter insulaenigrae]
accessory/4267	GCF_900638165.1	NZ_LR134497.1	1801392	chromosome	NZ_LR134497.1_WP_002854728.1 MULTISPECIES: multidrug efflux RND transporter periplasmic adaptor subunit CmeA [Campylobacter]
accessory/4267	GCF_900638175.1	NZ_LR134496.1	1664663	chromosome	NZ_LR134496.1_WP_002854728.1 MULTISPECIES: multidrug efflux RND transporter periplasmic adaptor subunit CmeA [Campylobacter]
accessory/4267	GCF_900638185.1	NZ_LR134498.1	1822834	chromosome	NZ_LR134498.1_WP_002859458.1 MULTISPECIES: multidrug efflux RND transporter periplasmic adaptor subunit CmeA [Campylobacter]
accessory/4267	GCF_900638195.1	NZ_LR134500.1	1666666	chromosome	NZ_LR134500.1_WP_002858646.1 MULTISPECIES: multidrug efflux RND transporter periplasmic adaptor subunit CmeA [Campylobacter]
accessory/4267	GCF_900638205.1	NZ_LR134499.1	1666864	chromosome	NZ_LR134499.1_WP_002857601.1 multidrug efflux RND transporter periplasmic adaptor subunit CmeA [Campylobacter jejuni]
accessory/4267	GCF_900638225.1	NZ_LR134502.1	1634025	chromosome	NZ_LR134502.1_WP_002866633.1 MULTISPECIES: multidrug efflux RND transporter periplasmic adaptor subunit CmeA [Campylobacter]
accessory/4267	GCF_900638235.1	NZ_LR134505.1	1653145	chromosome	NZ_LR134505.1_WP_002868923.1 multidrug efflux RND transporter periplasmic adaptor subunit CmeA [Campylobacter jejuni]
accessory/4267	GCF_900638285.1	NZ_LR134507.1	1634561	chromosome	NZ_LR134507.1_WP_002866633.1 MULTISPECIES: multidrug efflux RND transporter periplasmic adaptor subunit CmeA [Campylobacter]
accessory/4267	GCF_900638335.1	NZ_LR134508.1	1542878	chromosome	NZ_LR134508.1_WP_039627268.1 efflux RND transporter periplasmic adaptor subunit [Campylobacter lari]
accessory/4267	GCF_900638365.1	NZ_LR134511.1	1641302	chromosome	NZ_LR134511.1_WP_002858646.1 MULTISPECIES: multidrug efflux RND transporter periplasmic adaptor subunit CmeA [Campylobacter]
accessory/4267	GCF_900638675.1	NZ_LR134534.1	1500187	chromosome	NZ_LR134534.1_WP_039651205.1 efflux RND transporter periplasmic adaptor subunit [Campylobacter insulaenigrae]
accessory/4267				plasmid/contig	CARD|ABS43901.1|ARO:3000783|cmeA [Campylobacter jejuni subsp. doylei 269.97]
accessory/5695	GCF_000465235.1	NC_022355.1	55127	plasmid/contig	NC_022347.1_WP_021034342.1 MULTISPECIES: aminoglycoside O-phosphotransferase APH(2'')-Ig [Campylobacter]
accessory/5695	GCF_001865495.1	NZ_CP017872.1	55122	plasmid/contig	NZ_CP017871.1_WP_021034342.1 MULTISPECIES: aminoglycoside O-phosphotransferase APH(2'')-Ig [Campylobacter]
accessory/5695	GCF_002407125.1	NZ_CP023544.1	55132	plasmid/contig	NZ_CP023543.1_WP_021034342.1 MULTISPECIES: aminoglycoside O-phosphotransferase APH(2'')-Ig [Campylobacter]
accessory/5695	GCF_002407145.1	NZ_CP023546.1	55122	plasmid/contig	NZ_CP023545.1_WP_021034342.1 MULTISPECIES: aminoglycoside O-phosphotransferase APH(2'')-Ig [Campylobacter]
accessory/5695				plasmid/contig	CARD|AGV10818.1|ARO:3002669|APH(2'')-Ig [Campylobacter coli CVM N29710]
accessory/5850	GCF_000465235.1	NC_022355.1	55127	plasmid/contig	NC_022347.1_WP_074485858.1 MULTISPECIES: adenylyltransferase [Bacteria]
accessory/5850	GCF_001865495.1	NZ_CP017872.1	55122	plasmid/contig	NZ_CP017871.1_WP_074485858.1 MULTISPECIES: adenylyltransferase [Bacteria]
accessory/5850	GCF_002407125.1	NZ_CP023544.1	55132	plasmid/contig	NZ_CP023543.1_WP_074485858.1 MULTISPECIES: adenylyltransferase [Bacteria]
accessory/5850	GCF_002407145.1	NZ_CP023546.1	55122	plasmid/contig	NZ_CP023545.1_WP_074485858.1 MULTISPECIES: adenylyltransferase [Bacteria]
accessory/5850	GCF_003030185.1	NZ_CP028186.1	66602	plasmid/contig	NZ_CP028185.1_WP_001255868.1 MULTISPECIES: aminoglycoside 6-adenylyltransferase AadE [Bacteria]
accessory/5850				plasmid/contig	NDARO|WP_032491779.1|AB247327.1 ant(6)-Ia|ant(6)-Ia|nucleotidyltransferase|aminoglycoside_nucleotidyltransferase_ANT(6)-Ia
accessory/5927	GCF_000583795.1	NZ_CP007179.1	1684743	chromosome	NZ_CP007179.1_WP_002804889.1 hypothetical protein [Campylobacter coli]
accessory/5927	GCF_001299565.1	NZ_CP012689.1	1664565	chromosome	NZ_CP012689.1_WP_002855367.1 hypothetical protein [Campylobacter jejuni]
accessory/5927	GCF_001299595.1	NZ_CP012690.1	1664566	chromosome	NZ_CP012690.1_WP_002855367.1 hypothetical protein [Campylobacter jejuni]
accessory/5927	GCF_001417635.1	NZ_CP013034.1	1663782	chromosome	NZ_CP013034.1_WP_002804889.1 hypothetical protein [Campylobacter coli]
accessory/5927	GCF_001483845.1	NZ_CP013733.1	2033903	chromosome	NZ_CP013733.1_WP_002785795.1 aminoglycoside 6-adenylyltransferase AadE-Cc [Campylobacter coli]
accessory/5927	GCF_001865535.1	NZ_CP017875.1	1837306	chromosome	NZ_CP017875.1_WP_002814927.1 hypothetical protein [Campylobacter coli]
accessory/5927	GCF_001936355.1	NZ_CP018900.1	1718974	chromosome	NZ_CP018900.1_WP_002814927.1 hypothetical protein [Campylobacter coli]
accessory/5927	GCF_002024185.1	NZ_CP019977.1	2033919	chromosome	NZ_CP019977.1_WP_002785795.1 aminoglycoside 6-adenylyltransferase AadE-Cc [Campylobacter coli]
accessory/5927	GCF_003030205.1	NZ_CP028187.1	1894971	chromosome	NZ_CP028187.1_WP_052786298.1 aminoglycoside 6-adenylyltransferase AadE-Cc [Campylobacter coli]
accessory/5927	GCF_003368105.1	NZ_CP012212.1	1681088	chromosome	NZ_CP012212.1_WP_115801418.1 adenylyltransferase [Campylobacter jejuni]
accessory/5927	GCF_003368205.1	NZ_CP012220.1	1567232	chromosome	NZ_CP012220.1_WP_057095774.1 hypothetical protein [Campylobacter jejuni]
accessory/5927	GCF_900638175.1	NZ_LR134496.1	1664663	chromosome	NZ_LR134496.1_WP_002855367.1 hypothetical protein [Campylobacter jejuni]
accessory/5927				plasmid/contig	NDARO|WP_002785795.1|CP013733.1 aadE-Cc|aadE-Cc|nucleotidyltransferase|aminoglycoside_6-adenylyltransferase_AadE-Cc
accessory/6674	GCF_000009085.1	NC_002163.1	1641481	chromosome	NC_002163.1_YP_002343737.1 OXA-61 beta-lactamase [Campylobacter jejuni subsp. jejuni NCTC 11168 = ATCC 700819]
accessory/6674	GCF_000017905.1	NC_009839.1	1628115	chromosome	NC_009839.1_WP_002783228.1 MULTISPECIES: OXA-61 family class D beta-lactamase OXA-193 [Campylobacter]
accessory/6674	GCF_000025425.1	NC_017279.1	1635045	chromosome	NC_017279.1_WP_002783228.1 MULTISPECIES: OXA-61 family class D beta-lactamase OXA-193 [Campylobacter]
accessory/6674	GCF_000148705.1	NC_017280.1	1616648	chromosome	NC_017280.1_WP_079254207.1 MULTISPECIES: OXA-184 family class D beta-lactamase [Campylobacter]
accessory/6674	GCF_000302555.5	NC_018709.4	1635301	chromosome	NC_018709.4_WP_002889704.1 OXA-61 family class D beta-lactamase [Campylobacter jejuni]
accessory/6674	GCF_000304375.1	NC_018521.1	1641481	chromosome	NC_018521.1_WP_002783228.1 MULTISPECIES: OXA-61 family class D beta-lactamase OXA-193 [Campylobacter]
accessory/6674	GCF_000430385.1	NC_021834.1	1702398	chromosome	NC_021834.1_WP_020836977.1 MULTISPECIES: OXA-61 family class D beta-lactamase OXA-452 [Campylobacter]
accessory/6674	GCF_000466065.2	NC_022351.2	1719369	chromosome	NC_022351.2_WP_002783228.1 MULTISPECIES: OXA-61 family class D beta-lactamase OXA-193 [Campylobacter]
accessory/6674	GCF_000466075.2	NC_022353.2	1719532	chromosome	NC_022353.2_WP_002783228.1 MULTISPECIES: OXA-61 family class D beta-lactamase OXA-193 [Campylobacter]
accessory/6674	GCF_000466105.2	NC_022352.2	1680813	chromosome	NC_022352.2_WP_002783228.1 MULTISPECIES: OXA-61 family class D beta-lactamase OXA-193 [Campylobacter]
accessory/6674	GCF_000468915.2	NC_022362.2	1718982	chromosome	NC_022362.2_WP_002783228.1 MULTISPECIES: OXA-61 family class D beta-lactamase OXA-193 [Campylobacter]
accessory/6674	GCF_000493495.1	NC_022529.1	1669329	chromosome	NC_022529.1_WP_002783228.1 MULTISPECIES: OXA-61 family class D beta-lactamase OXA-193 [Campylobacter]
accessory/6674	GCF_000494775.1	NC_022660.1	1658751	chromosome	NC_022660.1_WP_002791310.1 MULTISPECIES: OXA-61 family class D beta-lactamase OXA-489 [Campylobacter]
accessory/6674	GCF_000583755.1	NZ_CP007183.1	1814252	chromosome	NZ_CP007183.1_WP_002783228.1 MULTISPECIES: OXA-61 family class D beta-lactamase OXA-193 [Campylobacter]
accessory/6674	GCF_000583775.1	NZ_CP007181.1	1824273	chromosome	NZ_CP007181.1_WP_002783228.1 MULTISPECIES: OXA-61 family class D beta-lactamase OXA-193 [Campylobacter]
accessory/6674	GCF_000583795.1	NZ_CP007179.1	1684743	chromosome	NZ_CP007179.1_WP_002783228.1 MULTISPECIES: OXA-61 family class D beta-lactamase OXA-193 [Campylobacter]
accessory/6674	GCF_000737085.1	NZ_CP008787.1	1651739	chromosome	NZ_CP008787.1_WP_002783228.1 MULTISPECIES: OXA-61 family class D beta-lactamase OXA-193 [Campylobacter]
accessory/6674	GCF_000772225.1	NZ_CP006851.1	1691939	chromosome	NZ_CP006851.1_WP_002783228.1 MULTISPECIES: OXA-61 family class D beta-lactamase OXA-193 [Campylobacter]
accessory/6674	GCF_000807355.1	NZ_CP010058.1	1712361	chromosome	NZ_CP010058.1_WP_002783228.1 MULTISPECIES: OXA-61 family class D beta-lactamase OXA-193 [Campylobacter]
accessory/6674	GCF_000830775.1	NZ_CP006685.1	1641481	chromosome	NZ_CP006685.1_WP_002783228.1 MULTISPECIES: OXA-61 family class D beta-lactamase OXA-193 [Campylobacter]
accessory/6674	GCF_000830805.1	NZ_CP006686.1	1641480	chromosome	NZ_CP006686.1_WP_002783228.1 MULTISPECIES: OXA-61 family class D beta-lactamase OXA-193 [Campylobacter]
accessory/6674	GCF_000830825.1	NZ_CP006687.1	1641471	chromosome	NZ_CP006687.1_WP_002783228.1 MULTISPECIES: OXA-61 family class D beta-lactamase OXA-193 [Campylobacter]
accessory/6674	GCF_000830845.1	NZ_CP006688.1	1641469	chromosome	NZ_CP006688.1_WP_002783228.1 MULTISPECIES: OXA-61 family class D beta-lactamase OXA-193 [Campylobacter]
accessory/6674	GCF_000830865.1	NZ_CP006689.1	1641482	chromosome	NZ_CP006689.1_WP_002783228.1 MULTISPECIES: OXA-61 family class D beta-lactamase OXA-193 [Campylobacter]
accessory/6674	GCF_000835305.1	NZ_CP010307.1	1670781	chromosome	NZ_CP010307.1_WP_002783228.1 MULTISPECIES: OXA-61 family class D beta-lactamase OXA-193 [Campylobacter]
accessory/6674	GCF_000835345.1	NZ_CP010072.1	1742364	chromosome	NZ_CP010072.1_WP_002783228.1 MULTISPECIES: OXA-61 family class D beta-lactamase OXA-193 [Campylobacter]
accessory/6674	GCF_000835365.1	NZ_CP010301.1	1745537	chromosome	NZ_CP010301.1_WP_002783228.1 MULTISPECIES: OXA-61 family class D beta-lactamase OXA-193 [Campylobacter]
accessory/6674	GCF_000934305.1	NZ_CP010906.1	1612378	chromosome	NZ_CP010906.1_WP_044305760.1 OXA-184 class D beta-lactamase [Campylobacter jejuni]
accessory/6674	GCF_001314285.1	NZ_CP012696.1	1635803	chromosome	NZ_CP012696.1_WP_002783228.1 MULTISPECIES: OXA-61 family class D beta-lactamase OXA-193 [Campylobacter]
accessory/6674	GCF_001412295.1	NZ_CP012149.1	1616662	chromosome	NZ_CP012149.1_WP_079254207.1 MULTISPECIES: OXA-184 family class D beta-lactamase [Campylobacter]
accessory/6674	GCF_001417635.1	NZ_CP013034.1	1663782	chromosome	NZ_CP013034.1_WP_002783228.1 MULTISPECIES: OXA-61 family class D beta-lactamase OXA-193 [Campylobacter]
accessory/6674	GCF_001483845.1	NZ_CP013733.1	2033903	chromosome	NZ_CP013733.1_WP_002791310.1 MULTISPECIES: OXA-61 family class D beta-lactamase OXA-489 [Campylobacter]
accessory/6674	GCF_001506185.1	NZ_CP010471.1	1642794	chromosome	NZ_CP010471.1_WP_002934081.1 MULTISPECIES: OXA-184 family class D beta-lactamase OXA-447 [Campylobacter]
accessory/6674	GCF_001506205.1	NZ_CP010472.1	1669766	chromosome	NZ_CP010472.1_WP_002934081.1 MULTISPECIES: OXA-184 family class D beta-lactamase OXA-447 [Campylobacter]
accessory/6674	GCF_001506225.1	NZ_CP010473.1	1633831	chromosome	NZ_CP010473.1_WP_002934081.1 MULTISPECIES: OXA-184 family class D beta-lactamase OXA-447 [Campylobacter]
accessory/6674	GCF_001506245.1	NZ_CP010474.1	1642281	chromosome	NZ_CP010474.1_WP_002934081.1 MULTISPECIES: OXA-184 family class D beta-lactamase OXA-447 [Campylobacter]
accessory/6674	GCF_001506265.1	NZ_CP010475.1	1672553	chromosome	NZ_CP010475.1_WP_002934081.1 MULTISPECIES: OXA-184 family class D beta-lactamase OXA-447 [Campylobacter]
accessory/6674	GCF_001506285.1	NZ_CP010476.1	1668425	chromosome	NZ_CP010476.1_WP_002934081.1 MULTISPECIES: OXA-184 family class D beta-lactamase OXA-447 [Campylobacter]
accessory/6674	GCF_001506305.1	NZ_CP010477.1	1667602	chromosome	NZ_CP010477.1_WP_002934081.1 MULTISPECIES: OXA-184 family class D beta-lactamase OXA-447 [Campylobacter]
accessory/6674	GCF_001506345.1	NZ_CP010479.1	1665175	chromosome	NZ_CP010479.1_WP_002934081.1 MULTISPECIES: OXA-184 family class D beta-lactamase OXA-447 [Campylobacter]
accessory/6674	GCF_001506365.1	NZ_CP010480.1	1668335	chromosome	NZ_CP010480.1_WP_002934081.1 MULTISPECIES: OXA-184 family class D beta-lactamase OXA-447 [Campylobacter]
accessory/6674	GCF_001506385.1	NZ_CP010481.1	1637642	chromosome	NZ_CP010481.1_WP_002934081.1 MULTISPECIES: OXA-184 family class D beta-lactamase OXA-447 [Campylobacter]
accessory/6674	GCF_001506405.1	NZ_CP010482.1	1636128	chromosome	NZ_CP010482.1_WP_002934081.1 MULTISPECIES: OXA-184 family class D beta-lactamase OXA-447 [Campylobacter]
accessory/6674	GCF_001506425.1	NZ_CP010483.1	1633693	chromosome	NZ_CP010483.1_WP_002934081.1 MULTISPECIES: OXA-184 family class D beta-lactamase OXA-447 [Campylobacter]
accessory/6674	GCF_001506445.1	NZ_CP010488.1	1632718	chromosome	NZ_CP010488.1_WP_002934081.1 MULTISPECIES: OXA-184 family class D beta-lactamase OXA-447 [Campylobacter]
accessory/6674	GCF_001506465.1	NZ_CP010489.1	1649284	chromosome	NZ_CP010489.1_WP_002934081.1 MULTISPECIES: OXA-184 family class D beta-lactamase OXA-447 [Campylobacter]
accessory/6674	GCF_001506485.1	NZ_CP010490.1	1643038	chromosome	NZ_CP010490.1_WP_002934081.1 MULTISPECIES: OXA-184 family class D beta-lactamase OXA-447 [Campylobacter]
accessory/6674	GCF_001506505.1	NZ_CP010491.1	1631266	chromosome	NZ_CP010491.1_WP_002934081.1 MULTISPECIES: OXA-184 family class D beta-lactamase OXA-447 [Campylobacter]
accessory/6674	GCF_001506525.1	NZ_CP010492.1	1666051	chromosome	NZ_CP010492.1_WP_002934081.1 MULTISPECIES: OXA-184 family class D beta-lactamase OXA-447 [Campylobacter]
accessory/6674	GCF_001506545.1	NZ_CP010493.1	1644975	chromosome	NZ_CP010493.1_WP_002934081.1 MULTISPECIES: OXA-184 family class D beta-lactamase OXA-447 [Campylobacter]
accessory/6674	GCF_001506565.1	NZ_CP010494.1	1632509	chromosome	NZ_CP010494.1_WP_002934081.1 MULTISPECIES: OXA-184 family class D beta-lactamase OXA-447 [Campylobacter]
accessory/6674	GCF_001506585.1	NZ_CP010496.1	1675989	chromosome	NZ_CP010496.1_WP_002934081.1 MULTISPECIES: OXA-184 family class D beta-lactamase OXA-447 [Campylobacter]
accessory/6674	GCF_001506605.1	NZ_CP010497.1	1634109	chromosome	NZ_CP010497.1_WP_002934081.1 MULTISPECIES: OXA-184 family class D beta-lactamase OXA-447 [Campylobacter]
accessory/6674	GCF_001506625.1	NZ_CP010498.1	1633145	chromosome	NZ_CP010498.1_WP_002934081.1 MULTISPECIES: OXA-184 family class D beta-lactamase OXA-447 [Campylobacter]
accessory/6674	GCF_001506645.1	NZ_CP010499.1	1633596	chromosome	NZ_CP010499.1_WP_002934081.1 MULTISPECIES: OXA-184 family class D beta-lactamase OXA-447 [Campylobacter]
accessory/6674	GCF_001506665.1	NZ_CP010500.1	1645188	chromosome	NZ_CP010500.1_WP_002934081.1 MULTISPECIES: OXA-184 family class D beta-lactamase OXA-447 [Campylobacter]
accessory/6674	GCF_001506685.1	NZ_CP010495.1	1675952	chromosome	NZ_CP010495.1_WP_002934081.1 MULTISPECIES: OXA-184 family class D beta-lactamase OXA-447 [Campylobacter]
accessory/6674	GCF_001506705.1	NZ_CP010501.1	1679764	chromosome	NZ_CP010501.1_WP_002934081.1 MULTISPECIES: OXA-184 family class D beta-lactamase OXA-447 [Campylobacter]
accessory/6674	GCF_001506725.1	NZ_CP010502.1	1671231	chromosome	NZ_CP010502.1_WP_002934081.1 MULTISPECIES: OXA-184 family class D beta-lactamase OXA-447 [Campylobacter]
accessory/6674	GCF_001506745.1	NZ_CP010503.1	1635627	chromosome	NZ_CP010503.1_WP_002934081.1 MULTISPECIES: OXA-184 family class D beta-lactamase OXA-447 [Campylobacter]
accessory/6674	GCF_001506765.1	NZ_CP010504.1	1636377	chromosome	NZ_CP010504.1_WP_002934081.1 MULTISPECIES: OXA-184 family class D beta-lactamase OXA-447 [Campylobacter]
accessory/6674	GCF_001506785.1	NZ_CP010505.1	1635207	chromosome	NZ_CP010505.1_WP_002934081.1 MULTISPECIES: OXA-184 family class D beta-lactamase OXA-447 [Campylobacter]
accessory/6674	GCF_001506805.1	NZ_CP010506.1	1643938	chromosome	NZ_CP010506.1_WP_002934081.1 MULTISPECIES: OXA-184 family class D beta-lactamase OXA-447 [Campylobacter]
accessory/6674	GCF_001506825.1	NZ_CP010507.1	1631373	chromosome	NZ_CP010507.1_WP_002934081.1 MULTISPECIES: OXA-184 family class D beta-lactamase OXA-447 [Campylobacter]
accessory/6674	GCF_001506845.1	NZ_CP010508.1	1667224	chromosome	NZ_CP010508.1_WP_002934081.1 MULTISPECIES: OXA-184 family class D beta-lactamase OXA-447 [Campylobacter]
accessory/6674	GCF_001506865.1	NZ_CP010509.1	1636490	chromosome	NZ_CP010509.1_WP_002934081.1 MULTISPECIES: OXA-184 family class D beta-lactamase OXA-447 [Campylobacter]
accessory/6674	GCF_001506885.1	NZ_CP010510.1	1640646	chromosome	NZ_CP010510.1_WP_002934081.1 MULTISPECIES: OXA-184 family class D beta-lactamase OXA-447 [Campylobacter]
accessory/6674	GCF_001506905.1	NZ_CP010511.1	1635130	chromosome	NZ_CP010511.1_WP_002934081.1 MULTISPECIES: OXA-184 family class D beta-lactamase OXA-447 [Campylobacter]
accessory/6674	GCF_001506925.1	NZ_CP010457.1	1636223	chromosome	NZ_CP010457.1_WP_002934081.1 MULTISPECIES: OXA-184 family class D beta-lactamase OXA-447 [Campylobacter]
accessory/6674	GCF_001506945.1	NZ_CP010458.1	1657054	chromosome	NZ_CP010458.1_WP_002934081.1 MULTISPECIES: OXA-184 family class D beta-lactamase OXA-447 [Campylobacter]
accessory/6674	GCF_001506965.1	NZ_CP010459.1	1635237	chromosome	NZ_CP010459.1_WP_002934081.1 MULTISPECIES: OXA-184 family class D beta-lactamase OXA-447 [Campylobacter]
accessory/6674	GCF_001506985.1	NZ_CP010460.1	1632612	chromosome	NZ_CP010460.1_WP_002934081.1 MULTISPECIES: OXA-184 family class D beta-lactamase OXA-447 [Campylobacter]
accessory/6674	GCF_001507005.1	NZ_CP010461.1	1642694	chromosome	NZ_CP010461.1_WP_002934081.1 MULTISPECIES: OXA-184 family class D beta-lactamase OXA-447 [Campylobacter]
accessory/6674	GCF_001507025.1	NZ_CP010462.1	1669148	chromosome	NZ_CP010462.1_WP_002934081.1 MULTISPECIES: OXA-184 family class D beta-lactamase OXA-447 [Campylobacter]
accessory/6674	GCF_001507045.1	NZ_CP010463.1	1642497	chromosome	NZ_CP010463.1_WP_002934081.1 MULTISPECIES: OXA-184 family class D beta-lactamase OXA-447 [Campylobacter]
accessory/6674	GCF_001507065.1	NZ_CP010464.1	1641119	chromosome	NZ_CP010464.1_WP_002934081.1 MULTISPECIES: OXA-184 family class D beta-lactamase OXA-447 [Campylobacter]
accessory/6674	GCF_001507085.1	NZ_CP010465.1	1624545	chromosome	NZ_CP010465.1_WP_002934081.1 MULTISPECIES: OXA-184 family class D beta-lactamase OXA-447 [Campylobacter]
accessory/6674	GCF_001507105.1	NZ_CP010466.1	1634189	chromosome	NZ_CP010466.1_WP_002934081.1 MULTISPECIES: OXA-184 family class D beta-lactamase OXA-447 [Campylobacter]
accessory/6674	GCF_001507125.1	NZ_CP010467.1	1661567	chromosome	NZ_CP010467.1_WP_002934081.1 MULTISPECIES: OXA-184 family class D beta-lactamase OXA-447 [Campylobacter]
accessory/6674	GCF_001507145.1	NZ_CP010468.1	1645157	chromosome	NZ_CP010468.1_WP_002934081.1 MULTISPECIES: OXA-184 family class D beta-lactamase OXA-447 [Campylobacter]
accessory/6674	GCF_001507165.1	NZ_CP010469.1	1642039	chromosome	NZ_CP010469.1_WP_002934081.1 MULTISPECIES: OXA-184 family class D beta-lactamase OXA-447 [Campylobacter]
accessory/6674	GCF_001507185.1	NZ_CP010470.1	1635709	chromosome	NZ_CP010470.1_WP_002934081.1 MULTISPECIES: OXA-184 family class D beta-lactamase OXA-447 [Campylobacter]
accessory/6674	GCF_001507205.1	NZ_CP010484.1	1637207	chromosome	NZ_CP010484.1_WP_002934081.1 MULTISPECIES: OXA-184 family class D beta-lactamase OXA-447 [Campylobacter]
accessory/6674	GCF_001507225.1	NZ_CP010485.1	1629790	chromosome	NZ_CP010485.1_WP_002934081.1 MULTISPECIES: OXA-184 family class D beta-lactamase OXA-447 [Campylobacter]
accessory/6674	GCF_001507245.1	NZ_CP010486.1	1628907	chromosome	NZ_CP010486.1_WP_002934081.1 MULTISPECIES: OXA-184 family class D beta-lactamase OXA-447 [Campylobacter]
accessory/6674	GCF_001507265.1	NZ_CP010487.1	1633951	chromosome	NZ_CP010487.1_WP_002934081.1 MULTISPECIES: OXA-184 family class D beta-lactamase OXA-447 [Campylobacter]
accessory/6674	GCF_001587015.1	NZ_CP014744.1	1672837	chromosome	NZ_CP014744.1_WP_002783228.1 MULTISPECIES: OXA-61 family class D beta-lactamase OXA-193 [Campylobacter]
accessory/6674	GCF_001587035.1	NZ_CP014742.1	1681907	chromosome	NZ_CP014742.1_WP_002783228.1 MULTISPECIES: OXA-61 family class D beta-lactamase OXA-193 [Campylobacter]
accessory/6674	GCF_001686905.1	NZ_CP015209.1	1675112	chromosome	NZ_CP015209.1_WP_002783228.1 MULTISPECIES: OXA-61 family class D beta-lactamase OXA-193 [Campylobacter]
accessory/6674	GCF_001717605.1	NZ_CP017025.1	1797243	chromosome	NZ_CP017025.1_WP_002783228.1 MULTISPECIES: OXA-61 family class D beta-lactamase OXA-193 [Campylobacter]
accessory/6674	GCF_001717625.1	NZ_CP017029.1	1709198	chromosome	NZ_CP017029.1_WP_079744359.1 MULTISPECIES: OXA-184 family class D beta-lactamase [Campylobacter]
accessory/6674	GCF_001721945.1	NZ_CP017031.1	1652714	chromosome	NZ_CP017031.1_WP_069358647.1 MULTISPECIES: OXA-61 family class D beta-lactamase [Campylobacter]
accessory/6674	GCF_001767215.1	NZ_CP017456.1	1666780	chromosome	NZ_CP017456.1_WP_002783228.1 MULTISPECIES: OXA-61 family class D beta-lactamase OXA-193 [Campylobacter]
accessory/6674	GCF_001865475.1	NZ_CP017868.1	1665146	chromosome	NZ_CP017868.1_WP_002783228.1 MULTISPECIES: OXA-61 family class D beta-lactamase OXA-193 [Campylobacter]
accessory/6674	GCF_001865515.1	NZ_CP017873.1	1841551	chromosome	NZ_CP017873.1_WP_002783228.1 MULTISPECIES: OXA-61 family class D beta-lactamase OXA-193 [Campylobacter]
accessory/6674	GCF_001865535.1	NZ_CP017875.1	1837306	chromosome	NZ_CP017875.1_WP_002812372.1 OXA-61 family class D beta-lactamase [Campylobacter coli]
accessory/6674	GCF_001865615.1	NZ_CP007751.1	1677212	chromosome	NZ_CP007751.1_WP_002783228.1 MULTISPECIES: OXA-61 family class D beta-lactamase OXA-193 [Campylobacter]
accessory/6674	GCF_001870085.1	NZ_CP017859.1	1749868	chromosome	NZ_CP017859.1_WP_002783228.1 MULTISPECIES: OXA-61 family class D beta-lactamase OXA-193 [Campylobacter]
accessory/6674	GCF_001870105.1	NZ_CP017856.1	1763161	chromosome	NZ_CP017856.1_WP_002783228.1 MULTISPECIES: OXA-61 family class D beta-lactamase OXA-193 [Campylobacter]
accessory/6674	GCF_001936355.1	NZ_CP018900.1	1718974	chromosome	NZ_CP018900.1_WP_002783228.1 MULTISPECIES: OXA-61 family class D beta-lactamase OXA-193 [Campylobacter]
accessory/6674	GCF_001951255.1	NZ_CP007189.1	1629484	chromosome	NZ_CP007189.1_WP_002783228.1 MULTISPECIES: OXA-61 family class D beta-lactamase OXA-193 [Campylobacter]
accessory/6674	GCF_001951275.1	NZ_CP007190.1	1629485	chromosome	NZ_CP007190.1_WP_002783228.1 MULTISPECIES: OXA-61 family class D beta-lactamase OXA-193 [Campylobacter]
accessory/6674	GCF_001951295.1	NZ_CP007191.1	1669964	chromosome	NZ_CP007191.1_WP_002783228.1 MULTISPECIES: OXA-61 family class D beta-lactamase OXA-193 [Campylobacter]
accessory/6674	GCF_001951315.1	NZ_CP007192.1	1675330	chromosome	NZ_CP007192.1_WP_002783228.1 MULTISPECIES: OXA-61 family class D beta-lactamase OXA-193 [Campylobacter]
accessory/6674	GCF_001951335.1	NZ_CP007193.1	1644447	chromosome	NZ_CP007193.1_WP_002783228.1 MULTISPECIES: OXA-61 family class D beta-lactamase OXA-193 [Campylobacter]
accessory/6674	GCF_002024185.1	NZ_CP019977.1	2033919	chromosome	NZ_CP019977.1_WP_002791310.1 MULTISPECIES: OXA-61 family class D beta-lactamase OXA-489 [Campylobacter]
accessory/6674	GCF_002024325.1	NZ_CP019965.1	1612586	chromosome	NZ_CP019965.1_WP_044305760.1 OXA-184 class D beta-lactamase [Campylobacter jejuni]
accessory/6674	GCF_002028305.1	NZ_CP020045.1	1618194	chromosome	NZ_CP020045.1_WP_044305760.1 OXA-184 class D beta-lactamase [Campylobacter jejuni]
accessory/6674	GCF_002080395.1	NZ_CP020478.1	1758726	chromosome	NZ_CP020478.1_WP_082199911.1 OXA-184 class D beta-lactamase [Campylobacter helveticus]
accessory/6674	GCF_002101355.1	NZ_CP020776.1	1774584	chromosome	NZ_CP020776.1_WP_002783228.1 MULTISPECIES: OXA-61 family class D beta-lactamase OXA-193 [Campylobacter]
accessory/6674	GCF_002209025.1	NZ_CP022077.1	1641468	chromosome	NZ_CP022077.1_WP_002783228.1 MULTISPECIES: OXA-61 family class D beta-lactamase OXA-193 [Campylobacter]
accessory/6674	GCF_002209045.1	NZ_CP022079.1	1649384	chromosome	NZ_CP022079.1_WP_002872036.1 MULTISPECIES: class D beta-lactamase OXA-61 [Campylobacter]
accessory/6674	GCF_002209065.1	NZ_CP022080.1	1620455	chromosome	NZ_CP022080.1_WP_002783228.1 MULTISPECIES: OXA-61 family class D beta-lactamase OXA-193 [Campylobacter]
accessory/6674	GCF_002214785.1	NZ_CP017229.1	1629704	chromosome	NZ_CP017229.1_WP_002857546.1 OXA-61 family class D beta-lactamase [Campylobacter jejuni]
accessory/6674	GCF_002224325.1	NZ_CP022439.1	1645651	chromosome	NZ_CP022439.1_WP_002783228.1 MULTISPECIES: OXA-61 family class D beta-lactamase OXA-193 [Campylobacter]
accessory/6674	GCF_002234455.1	NZ_CP022470.1	1659694	chromosome	NZ_CP022470.1_WP_002783228.1 MULTISPECIES: OXA-61 family class D beta-lactamase OXA-193 [Campylobacter]
accessory/6674	GCF_002238375.1	NZ_CP022559.1	1648502	chromosome	NZ_CP022559.1_WP_002783228.1 MULTISPECIES: OXA-61 family class D beta-lactamase OXA-193 [Campylobacter]
accessory/6674	GCF_002407125.1	NZ_CP023543.1	1727779	chromosome	NZ_CP023543.1_WP_002783228.1 MULTISPECIES: OXA-61 family class D beta-lactamase OXA-193 [Campylobacter]
accessory/6674	GCF_002407145.1	NZ_CP023545.1	1670005	chromosome	NZ_CP023545.1_WP_002783228.1 MULTISPECIES: OXA-61 family class D beta-lactamase OXA-193 [Campylobacter]
accessory/6674	GCF_002587105.1	NZ_CP023867.1	1690358	chromosome	NZ_CP023867.1_WP_002783228.1 MULTISPECIES: OXA-61 family class D beta-lactamase OXA-193 [Campylobacter]
accessory/6674	GCF_002843985.1	NZ_CP025281.1	1705805	chromosome	NZ_CP025281.1_WP_002788004.1 MULTISPECIES: OXA-61 family class D beta-lactamase OXA-460 [Campylobacter]
accessory/6674	GCF_003060725.1	NZ_CP028909.1	1705686	chromosome	NZ_CP028909.1_WP_052788483.1 OXA-61 family class D beta-lactamase [Campylobacter jejuni]
accessory/6674	GCF_003060745.1	NZ_CP028910.1	1684042	chromosome	NZ_CP028910.1_WP_002783228.1 MULTISPECIES: OXA-61 family class D beta-lactamase OXA-193 [Campylobacter]
accessory/6674	GCF_003060765.1	NZ_CP028911.1	1614396	chromosome	NZ_CP028911.1_WP_044305760.1 OXA-576 family class D beta-lactamase [Campylobacter jejuni]
accessory/6674	GCF_003060785.1	NZ_CP028912.1	1634231	chromosome	NZ_CP028912.1_WP_002889704.1 OXA-61 family class D beta-lactamase [Campylobacter jejuni]
accessory/6674	GCF_003368045.1	NZ_CP012206.1	1727122	chromosome	NZ_CP012206.1_WP_002783228.1 MULTISPECIES: OXA-61 family class D beta-lactamase OXA-193 [Campylobacter]
accessory/6674	GCF_003368065.1	NZ_CP012210.1	1652581	chromosome	NZ_CP012210.1_WP_002783228.1 MULTISPECIES: OXA-61 family class D beta-lactamase OXA-193 [Campylobacter]
accessory/6674	GCF_003368085.1	NZ_CP012211.1	1634294	chromosome	NZ_CP012211.1_WP_002783228.1 MULTISPECIES: OXA-61 family class D beta-lactamase OXA-193 [Campylobacter]
accessory/6674	GCF_003368105.1	NZ_CP012212.1	1681088	chromosome	NZ_CP012212.1_WP_070239966.1 OXA-184 family class D beta-lactamase [Campylobacter jejuni]
accessory/6674	GCF_003368125.1	NZ_CP012213.1	1614027	chromosome	NZ_CP012213.1_WP_002783228.1 MULTISPECIES: OXA-61 family class D beta-lactamase OXA-193 [Campylobacter]
accessory/6674	GCF_003368145.1	NZ_CP012214.1	1605714	chromosome	NZ_CP012214.1_WP_053921012.1 OXA-61 family class D beta-lactamase OXA-603 [Campylobacter jejuni]
accessory/6674	GCF_003368165.1	NZ_CP012216.1	1692979	chromosome	NZ_CP012216.1_WP_079254207.1 MULTISPECIES: OXA-184 family class D beta-lactamase [Campylobacter]
accessory/6674	GCF_003368205.1	NZ_CP012220.1	1567232	chromosome	NZ_CP012220.1_WP_115794690.1 OXA-184 family class D beta-lactamase [Campylobacter jejuni]
accessory/6674	GCF_003368225.1	NZ_CP012221.1	1793733	chromosome	NZ_CP012221.1_WP_020836977.1 MULTISPECIES: OXA-61 family class D beta-lactamase OXA-452 [Campylobacter]
accessory/6674	GCF_003950275.1	NZ_CP034393.1	1754322	chromosome	NZ_CP034393.1_WP_002783228.1 MULTISPECIES: OXA-61 family class D beta-lactamase OXA-193 [Campylobacter]
accessory/6674	GCF_003971585.1	NZ_CP028372.1	1683497	chromosome	NZ_CP028372.1_WP_002783228.1 MULTISPECIES: OXA-61 family class D beta-lactamase OXA-193 [Campylobacter]
accessory/6674	GCF_900475265.1	NZ_LS483362.1	1641464	chromosome	NZ_LS483362.1_WP_002783228.1 MULTISPECIES: OXA-61 family class D beta-lactamase OXA-193 [Campylobacter]
accessory/6674	GCF_900638185.1	NZ_LR134498.1	1822834	chromosome	NZ_LR134498.1_WP_002788004.1 MULTISPECIES: OXA-61 family class D beta-lactamase OXA-460 [Campylobacter]
accessory/6674	GCF_900638195.1	NZ_LR134500.1	1666666	chromosome	NZ_LR134500.1_WP_002783228.1 MULTISPECIES: OXA-61 family class D beta-lactamase OXA-193 [Campylobacter]
accessory/6674	GCF_900638205.1	NZ_LR134499.1	1666864	chromosome	NZ_LR134499.1_WP_002783228.1 MULTISPECIES: OXA-61 family class D beta-lactamase OXA-193 [Campylobacter]
accessory/6674	GCF_900638225.1	NZ_LR134502.1	1634025	chromosome	NZ_LR134502.1_WP_002934081.1 MULTISPECIES: OXA-184 family class D beta-lactamase OXA-447 [Campylobacter]
accessory/6674	GCF_900638235.1	NZ_LR134505.1	1653145	chromosome	NZ_LR134505.1_WP_002872036.1 MULTISPECIES: class D beta-lactamase OXA-61 [Campylobacter]
accessory/6674	GCF_900638285.1	NZ_LR134507.1	1634561	chromosome	NZ_LR134507.1_WP_002934081.1 MULTISPECIES: OXA-184 family class D beta-lactamase OXA-447 [Campylobacter]
accessory/6674	GCF_900638365.1	NZ_LR134511.1	1641302	chromosome	NZ_LR134511.1_WP_002783228.1 MULTISPECIES: OXA-61 family class D beta-lactamase OXA-193 [Campylobacter]
accessory/6674				plasmid/contig	NDARO|WP_114699276.1|MH085560.1 blaOXA-659|blaOXA-61_like|hydrolase|OXA-61_family_class_D_beta-lactamase_OXA-659
accessory/6890	GCF_003030185.1	NZ_CP028186.1	66602	plasmid/contig	NZ_CP028185.1_WP_002578722.1 MULTISPECIES: ANT(9) family aminoglycoside nucleotidyltransferase [Bacteria]
accessory/6890				plasmid/contig	NDARO|WP_002294509.1|AFQJ01000004.1 spw|spw|nucleotidyltransferase|ANT(9)_family_aminoglycoside_nucleotidyltransferase_Spw
accessory/7033	GCF_000465235.1	NC_022355.1	55127	plasmid/contig	NC_022347.1_WP_001096887.1 MULTISPECIES: aminoglycoside O-phosphotransferase APH(3')-IIIa [Bacteria]
accessory/7033	GCF_000466075.2	NC_022354.1	46902	plasmid/contig	NC_022353.2_WP_001096887.1 MULTISPECIES: aminoglycoside O-phosphotransferase APH(3')-IIIa [Bacteria]
accessory/7033	GCF_000583775.1	NZ_CP007182.1	47962	plasmid/contig	NZ_CP007181.1_WP_001096887.1 MULTISPECIES: APH(3') family aminoglycoside O-phosphotransferase [Bacteria]
accessory/7033	GCF_001417635.1	NZ_CP013035.1	44064	plasmid/contig	NZ_CP013034.1_WP_001096887.1 MULTISPECIES: aminoglycoside O-phosphotransferase APH(3')-IIIa [Bacteria]
accessory/7033	GCF_001717625.1	NZ_CP017030.1	50689	plasmid/contig	NZ_CP017029.1_WP_001096887.1 MULTISPECIES: aminoglycoside O-phosphotransferase APH(3')-IIIa [Bacteria]
accessory/7033	GCF_001865495.1	NZ_CP017872.1	55122	plasmid/contig	NZ_CP017871.1_WP_001096887.1 MULTISPECIES: aminoglycoside O-phosphotransferase APH(3')-IIIa [Bacteria]
accessory/7033	GCF_001865535.1	NZ_CP017877.1	55234	plasmid/contig	NZ_CP017875.1_WP_001096887.1 MULTISPECIES: aminoglycoside O-phosphotransferase APH(3')-IIIa [Bacteria]
accessory/7033	GCF_001865615.1	NZ_CP007752.1	46761	plasmid/contig	NZ_CP007751.1_WP_001096887.1 MULTISPECIES: aminoglycoside O-phosphotransferase APH(3')-IIIa [Bacteria]
accessory/7033	GCF_002101355.1	NZ_CP020775.1	45904	plasmid/contig	NZ_CP020776.1_WP_001096887.1 MULTISPECIES: aminoglycoside O-phosphotransferase APH(3')-IIIa [Bacteria]
accessory/7033	GCF_002407125.1	NZ_CP023544.1	55132	plasmid/contig	NZ_CP023543.1_WP_001096887.1 MULTISPECIES: aminoglycoside O-phosphotransferase APH(3')-IIIa [Bacteria]
accessory/7033	GCF_002407145.1	NZ_CP023546.1	55122	plasmid/contig	NZ_CP023545.1_WP_001096887.1 MULTISPECIES: aminoglycoside O-phosphotransferase APH(3')-IIIa [Bacteria]
accessory/7033	GCF_003030185.1	NZ_CP028186.1	66602	plasmid/contig	NZ_CP028185.1_WP_001096887.1 MULTISPECIES: aminoglycoside O-phosphotransferase APH(3')-IIIa [Bacteria]
accessory/7033				plasmid/contig	NDARO|WP_063841495.1|AF330699.1 aph(3')-IIIa|aph(3')-IIIa|phosphotransferase|aminoglycoside_O-phosphotransferase_APH(3')-IIIa
accessory/7341	GCF_000019205.1	NC_012039.1	1525460	chromosome	NC_012039.1_WP_012662081.1 MULTISPECIES: class D beta-lactamase OXA-493 [Campylobacter]
accessory/7341	GCF_000816185.1	NZ_CP007770.1	1465081	chromosome	NZ_CP007770.1_WP_084593990.1 OXA-493 family class D beta-lactamase [Campylobacter insulaenigrae]
accessory/7341	GCF_000816225.1	NZ_CP007771.1	1502102	chromosome	NZ_CP007771.1_WP_039668846.1 OXA-493 family class D beta-lactamase [Campylobacter lari]
accessory/7341	GCF_000816265.1	NZ_CP007772.1	1782536	chromosome	NZ_CP007772.1_WP_039664549.1 OXA-493 family class D beta-lactamase [Campylobacter subantarcticus]
accessory/7341	GCF_000816305.1	NZ_CP007773.1	1852995	chromosome	NZ_CP007773.1_WP_043020202.1 OXA-493 family class D beta-lactamase [Campylobacter subantarcticus]
accessory/7341	GCF_000816345.1	NZ_CP007774.1	1517949	chromosome	NZ_CP007774.1_WP_012662081.1 MULTISPECIES: class D beta-lactamase OXA-493 [Campylobacter]
accessory/7341	GCF_000816365.1	NZ_CP007775.1	1791508	chromosome	NZ_CP007775.1_WP_039627073.1 OXA-493 family class D beta-lactamase [Campylobacter lari]
accessory/7341	GCF_000816405.1	NZ_CP007777.1	1516455	chromosome	NZ_CP007777.1_WP_039619239.1 OXA-493 family class D beta-lactamase [Campylobacter lari]
accessory/7341	GCF_000816425.1	NZ_CP007778.1	1565009	chromosome	NZ_CP007778.1_WP_039642314.1 OXA-493 family class D beta-lactamase [Campylobacter lari]
accessory/7341	GCF_001017575.1	NZ_CP011372.1	1563032	chromosome	NZ_CP011372.1_WP_047208635.1 OXA-493 family class D beta-lactamase [Campylobacter lari]
accessory/7341	GCF_900637885.1	NZ_LR134471.1	1465207	chromosome	NZ_LR134471.1_WP_039650920.1 OXA-493 family class D beta-lactamase [Campylobacter insulaenigrae]
accessory/7341	GCF_900638335.1	NZ_LR134508.1	1542878	chromosome	NZ_LR134508.1_WP_126341113.1 OXA-493 family class D beta-lactamase [Campylobacter lari]
accessory/7341	GCF_900638675.1	NZ_LR134534.1	1500187	chromosome	NZ_LR134534.1_WP_126419378.1 OXA-493 family class D beta-lactamase [Campylobacter insulaenigrae]
accessory/7341				plasmid/contig	NDARO|WP_012662081.1|CP007774.1 blaOXA-493|blaOXA-493_like|hydrolase|class_D_beta-lactamase_OXA-493
accessory/7552	GCF_001717605.1	NZ_CP017026.1	180543	plasmid/contig	NZ_CP017025.1_WP_002802187.1 aminoglycoside 3'-phosphotransferase [Campylobacter coli]
accessory/7552	GCF_001936355.1	NZ_CP018901.1	125964	plasmid/contig	NZ_CP018900.1_WP_002802187.1 aminoglycoside 3'-phosphotransferase [Campylobacter coli]
accessory/7552				plasmid/contig	NDARO|WP_063842175.1|M29953.1 aph(3')-VIIa|aph(3')-VIIa|phosphotransferase|aminoglycoside_O-phosphotransferase_APH(3')-VIIa
accessory/8862	GCF_002224325.1	NZ_CP022439.1	1645651	chromosome	NZ_CP022439.1_WP_040564913.1 MULTISPECIES: type A-13 chloramphenicol O-acetyltransferase [Bacteria]
accessory/8862	GCF_002238375.1	NZ_CP022559.1	1648502	chromosome	NZ_CP022559.1_WP_040564913.1 MULTISPECIES: type A-13 chloramphenicol O-acetyltransferase [Bacteria]
accessory/8862				plasmid/contig	CARD|AAB23649.1|ARO:3004460|Vibrio anguillarum chloramphenicol acetyltransferase [Vibrio anguillarum]
accessory/9044	GCA_001506325.1	CP010478.1	1653863	chromosome	CP010478.1_ALW66388.1 TetR family transcriptional regulator [Campylobacter jejuni]
accessory/9044	GCA_002238355.1	CP022551.1	1616132	chromosome	CP022551.1_ASQ33187.1 TetR/AcrR family transcriptional regulator [Campylobacter jejuni]
accessory/9044	GCA_002983725.1	CP027403.1	1845051	chromosome	CP027403.1_AVL47810.1 multidrug efflux system transcriptional regulator CmeR [Campylobacter jejuni subsp. doylei]
accessory/9044	GCA_900474415.1	LS483295.1	1728869	chromosome	LS483295.1_SQE23808.1 transcriptional regulator CmeR [Campylobacter jejuni subsp. doylei]
accessory/9044	GCA_900637255.1	LR134359.1	1891235	chromosome	LR134359.1_VEG62874.1 transcriptional regulator CmeR [Campylobacter jejuni subsp. doylei]
accessory/9044	GCA_900638625.1	LR134530.1	1762226	chromosome	LR134530.1_VEJ46551.1 transcriptional regulator CmeR [Campylobacter jejuni subsp. doylei]
accessory/9044	GCF_000009085.1	NC_002163.1	1641481	chromosome	NC_002163.1_YP_002343805.1 transcriptional regulator CmeR [Campylobacter jejuni subsp. jejuni NCTC 11168 = ATCC 700819]
accessory/9044	GCF_000011865.1	NC_003912.7	1777831	chromosome	NC_003912.7_WP_002866632.1 MULTISPECIES: multidrug efflux system transcriptional regulator CmeR [Campylobacter]
accessory/9044	GCF_000015525.1	NC_008787.1	1616554	chromosome	NC_008787.1_WP_002857627.1 multidrug efflux system transcriptional regulator CmeR [Campylobacter jejuni]
accessory/9044	GCF_000017485.1	NC_009707.1	1845106	chromosome	NC_009707.1_WP_011990629.1 multidrug efflux system transcriptional regulator CmeR [Campylobacter jejuni]
accessory/9044	GCF_000017905.1	NC_009839.1	1628115	chromosome	NC_009839.1_WP_002857627.1 multidrug efflux system transcriptional regulator CmeR [Campylobacter jejuni]
accessory/9044	GCF_000025425.1	NC_017279.1	1635045	chromosome	NC_017279.1_WP_002843095.1 MULTISPECIES: multidrug efflux system transcriptional regulator CmeR [Campylobacter]
accessory/9044	GCF_000148705.1	NC_017280.1	1616648	chromosome	NC_017280.1_WP_002866632.1 MULTISPECIES: multidrug efflux system transcriptional regulator CmeR [Campylobacter]
accessory/9044	GCF_000171795.2	NZ_CP005388.1	1636029	chromosome	NZ_CP005388.1_WP_002859459.1 MULTISPECIES: multidrug efflux system transcriptional regulator CmeR [Campylobacter]
accessory/9044	GCF_000184085.1	NC_014802.1	1664840	chromosome	NC_014802.1_WP_002854190.1 TetR family transcriptional regulator [Campylobacter jejuni]
accessory/9044	GCF_000184205.1	NC_017281.1	1681364	chromosome	NC_017281.1_WP_014517185.1 multidrug efflux system transcriptional regulator CmeR [Campylobacter jejuni]
accessory/9044	GCF_000302555.5	NC_018709.4	1635301	chromosome	NC_018709.4_WP_002843095.1 MULTISPECIES: multidrug efflux system transcriptional regulator CmeR [Campylobacter]
accessory/9044	GCF_000304375.1	NC_018521.1	1641481	chromosome	NC_018521.1_WP_002843095.1 MULTISPECIES: multidrug efflux system transcriptional regulator CmeR [Campylobacter]
accessory/9044	GCF_000430385.1	NC_021834.1	1702398	chromosome	NC_021834.1_WP_002866632.1 MULTISPECIES: multidrug efflux system transcriptional regulator CmeR [Campylobacter]
accessory/9044	GCF_000465235.1	NC_022347.1	1673221	chromosome	NC_022347.1_WP_021033770.1 MULTISPECIES: multidrug efflux system transcriptional regulator CmeR [Campylobacter]
accessory/9044	GCF_000466065.2	NC_022351.2	1719369	chromosome	NC_022351.2_WP_002843095.1 MULTISPECIES: multidrug efflux system transcriptional regulator CmeR [Campylobacter]
accessory/9044	GCF_000466075.2	NC_022353.2	1719532	chromosome	NC_022353.2_WP_002843095.1 MULTISPECIES: multidrug efflux system transcriptional regulator CmeR [Campylobacter]
accessory/9044	GCF_000466105.2	NC_022352.2	1680813	chromosome	NC_022352.2_WP_002843095.1 MULTISPECIES: multidrug efflux system transcriptional regulator CmeR [Campylobacter]
accessory/9044	GCF_000468915.2	NC_022362.2	1718982	chromosome	NC_022362.2_WP_002843095.1 MULTISPECIES: multidrug efflux system transcriptional regulator CmeR [Campylobacter]
accessory/9044	GCF_000493495.1	NC_022529.1	1669329	chromosome	NC_022529.1_WP_002866632.1 MULTISPECIES: multidrug efflux system transcriptional regulator CmeR [Campylobacter]
accessory/9044	GCF_000494775.1	NC_022660.1	1658751	chromosome	NC_022660.1_WP_002778289.1 MULTISPECIES: multidrug efflux system transcriptional regulator CmeR [Campylobacter]
accessory/9044	GCF_000583755.1	NZ_CP007183.1	1814252	chromosome	NZ_CP007183.1_WP_002778289.1 MULTISPECIES: multidrug efflux system transcriptional regulator CmeR [Campylobacter]
accessory/9044	GCF_000583775.1	NZ_CP007181.1	1824273	chromosome	NZ_CP007181.1_WP_021033770.1 TetR family transcriptional regulator [Campylobacter coli]
accessory/9044	GCF_000583795.1	NZ_CP007179.1	1684743	chromosome	NZ_CP007179.1_WP_002785289.1 MULTISPECIES: multidrug efflux system transcriptional regulator CmeR [Campylobacter]
accessory/9044	GCF_000632435.1	NZ_CP005081.1	1795858	chromosome	NZ_CP005081.1_WP_002859459.1 MULTISPECIES: multidrug efflux system transcriptional regulator CmeR [Campylobacter]
accessory/9044	GCF_000737085.1	NZ_CP008787.1	1651739	chromosome	NZ_CP008787.1_WP_002866632.1 MULTISPECIES: multidrug efflux system transcriptional regulator CmeR [Campylobacter]
accessory/9044	GCF_000772225.1	NZ_CP006851.1	1691939	chromosome	NZ_CP006851.1_WP_002866632.1 MULTISPECIES: multidrug efflux system transcriptional regulator CmeR [Campylobacter]
accessory/9044	GCF_000807355.1	NZ_CP010058.1	1712361	chromosome	NZ_CP010058.1_WP_002843095.1 MULTISPECIES: multidrug efflux system transcriptional regulator CmeR [Campylobacter]
accessory/9044	GCF_000830775.1	NZ_CP006685.1	1641481	chromosome	NZ_CP006685.1_WP_002843095.1 MULTISPECIES: multidrug efflux system transcriptional regulator CmeR [Campylobacter]
accessory/9044	GCF_000830805.1	NZ_CP006686.1	1641480	chromosome	NZ_CP006686.1_WP_002843095.1 MULTISPECIES: multidrug efflux system transcriptional regulator CmeR [Campylobacter]
accessory/9044	GCF_000830825.1	NZ_CP006687.1	1641471	chromosome	NZ_CP006687.1_WP_002843095.1 MULTISPECIES: multidrug efflux system transcriptional regulator CmeR [Campylobacter]
accessory/9044	GCF_000830845.1	NZ_CP006688.1	1641469	chromosome	NZ_CP006688.1_WP_002843095.1 MULTISPECIES: multidrug efflux system transcriptional regulator CmeR [Campylobacter]
accessory/9044	GCF_000830865.1	NZ_CP006689.1	1641482	chromosome	NZ_CP006689.1_WP_002843095.1 MULTISPECIES: multidrug efflux system transcriptional regulator CmeR [Campylobacter]
accessory/9044	GCF_000835285.1	NZ_CP010306.1	1742047	chromosome	NZ_CP010306.1_WP_002859459.1 MULTISPECIES: multidrug efflux system transcriptional regulator CmeR [Campylobacter]
accessory/9044	GCF_000835305.1	NZ_CP010307.1	1670781	chromosome	NZ_CP010307.1_WP_002843095.1 MULTISPECIES: multidrug efflux system transcriptional regulator CmeR [Campylobacter]
accessory/9044	GCF_000835345.1	NZ_CP010072.1	1742364	chromosome	NZ_CP010072.1_WP_002886252.1 MULTISPECIES: multidrug efflux system transcriptional regulator CmeR [Campylobacter]
accessory/9044	GCF_000835365.1	NZ_CP010301.1	1745537	chromosome	NZ_CP010301.1_WP_002886252.1 MULTISPECIES: multidrug efflux system transcriptional regulator CmeR [Campylobacter]
accessory/9044	GCF_000934305.1	NZ_CP010906.1	1612378	chromosome	NZ_CP010906.1_WP_002866632.1 MULTISPECIES: multidrug efflux system transcriptional regulator CmeR [Campylobacter]
accessory/9044	GCF_000954195.1	NZ_CP011015.1	1658607	chromosome	NZ_CP011015.1_WP_002778289.1 MULTISPECIES: multidrug efflux system transcriptional regulator CmeR [Campylobacter]
accessory/9044	GCF_001299565.1	NZ_CP012689.1	1664565	chromosome	NZ_CP012689.1_WP_002854190.1 multidrug efflux system transcriptional regulator CmeR [Campylobacter jejuni]
accessory/9044	GCF_001299595.1	NZ_CP012690.1	1664566	chromosome	NZ_CP012690.1_WP_002854190.1 multidrug efflux system transcriptional regulator CmeR [Campylobacter jejuni]
accessory/9044	GCF_001305715.1	NZ_CP011777.1	1720506	chromosome	NZ_CP011777.1_WP_002778289.1 MULTISPECIES: TetR family transcriptional regulator [Campylobacter]
accessory/9044	GCF_001314285.1	NZ_CP012696.1	1635803	chromosome	NZ_CP012696.1_WP_002843095.1 MULTISPECIES: multidrug efflux system transcriptional regulator CmeR [Campylobacter]
accessory/9044	GCF_001412295.1	NZ_CP012149.1	1616662	chromosome	NZ_CP012149.1_WP_002866632.1 MULTISPECIES: multidrug efflux system transcriptional regulator CmeR [Campylobacter]
accessory/9044	GCF_001417635.1	NZ_CP013034.1	1663782	chromosome	NZ_CP013034.1_WP_002785289.1 MULTISPECIES: multidrug efflux system transcriptional regulator CmeR [Campylobacter]
accessory/9044	GCF_001483845.1	NZ_CP013733.1	2033903	chromosome	NZ_CP013733.1_WP_002778289.1 MULTISPECIES: multidrug efflux system transcriptional regulator CmeR [Campylobacter]
accessory/9044	GCF_001506185.1	NZ_CP010471.1	1642794	chromosome	NZ_CP010471.1_WP_002933995.1 multidrug efflux system transcriptional regulator CmeR [Campylobacter jejuni]
accessory/9044	GCF_001506205.1	NZ_CP010472.1	1669766	chromosome	NZ_CP010472.1_WP_002933995.1 multidrug efflux system transcriptional regulator CmeR [Campylobacter jejuni]
accessory/9044	GCF_001506225.1	NZ_CP010473.1	1633831	chromosome	NZ_CP010473.1_WP_002933995.1 multidrug efflux system transcriptional regulator CmeR [Campylobacter jejuni]
accessory/9044	GCF_001506245.1	NZ_CP010474.1	1642281	chromosome	NZ_CP010474.1_WP_002933995.1 multidrug efflux system transcriptional regulator CmeR [Campylobacter jejuni]
accessory/9044	GCF_001506265.1	NZ_CP010475.1	1672553	chromosome	NZ_CP010475.1_WP_002933995.1 multidrug efflux system transcriptional regulator CmeR [Campylobacter jejuni]
accessory/9044	GCF_001506285.1	NZ_CP010476.1	1668425	chromosome	NZ_CP010476.1_WP_002933995.1 multidrug efflux system transcriptional regulator CmeR [Campylobacter jejuni]
accessory/9044	GCF_001506305.1	NZ_CP010477.1	1667602	chromosome	NZ_CP010477.1_WP_002933995.1 multidrug efflux system transcriptional regulator CmeR [Campylobacter jejuni]
accessory/9044	GCF_001506345.1	NZ_CP010479.1	1665175	chromosome	NZ_CP010479.1_WP_002933995.1 multidrug efflux system transcriptional regulator CmeR [Campylobacter jejuni]
accessory/9044	GCF_001506365.1	NZ_CP010480.1	1668335	chromosome	NZ_CP010480.1_WP_002933995.1 multidrug efflux system transcriptional regulator CmeR [Campylobacter jejuni]
accessory/9044	GCF_001506385.1	NZ_CP010481.1	1637642	chromosome	NZ_CP010481.1_WP_002933995.1 multidrug efflux system transcriptional regulator CmeR [Campylobacter jejuni]
accessory/9044	GCF_001506405.1	NZ_CP010482.1	1636128	chromosome	NZ_CP010482.1_WP_002933995.1 multidrug efflux system transcriptional regulator CmeR [Campylobacter jejuni]
accessory/9044	GCF_001506425.1	NZ_CP010483.1	1633693	chromosome	NZ_CP010483.1_WP_002933995.1 multidrug efflux system transcriptional regulator CmeR [Campylobacter jejuni]
accessory/9044	GCF_001506445.1	NZ_CP010488.1	1632718	chromosome	NZ_CP010488.1_WP_002933995.1 multidrug efflux system transcriptional regulator CmeR [Campylobacter jejuni]
accessory/9044	GCF_001506465.1	NZ_CP010489.1	1649284	chromosome	NZ_CP010489.1_WP_002933995.1 multidrug efflux system transcriptional regulator CmeR [Campylobacter jejuni]
accessory/9044	GCF_001506485.1	NZ_CP010490.1	1643038	chromosome	NZ_CP010490.1_WP_002933995.1 multidrug efflux system transcriptional regulator CmeR [Campylobacter jejuni]
accessory/9044	GCF_001506505.1	NZ_CP010491.1	1631266	chromosome	NZ_CP010491.1_WP_002933995.1 multidrug efflux system transcriptional regulator CmeR [Campylobacter jejuni]
accessory/9044	GCF_001506525.1	NZ_CP010492.1	1666051	chromosome	NZ_CP010492.1_WP_002933995.1 multidrug efflux system transcriptional regulator CmeR [Campylobacter jejuni]
accessory/9044	GCF_001506545.1	NZ_CP010493.1	1644975	chromosome	NZ_CP010493.1_WP_002933995.1 multidrug efflux system transcriptional regulator CmeR [Campylobacter jejuni]
accessory/9044	GCF_001506565.1	NZ_CP010494.1	1632509	chromosome	NZ_CP010494.1_WP_002933995.1 multidrug efflux system transcriptional regulator CmeR [Campylobacter jejuni]
accessory/9044	GCF_001506585.1	NZ_CP010496.1	1675989	chromosome	NZ_CP010496.1_WP_002933995.1 multidrug efflux system transcriptional regulator CmeR [Campylobacter jejuni]
accessory/9044	GCF_001506605.1	NZ_CP010497.1	1634109	chromosome	NZ_CP010497.1_WP_002933995.1 multidrug efflux system transcriptional regulator CmeR [Campylobacter jejuni]
accessory/9044	GCF_001506625.1	NZ_CP010498.1	1633145	chromosome	NZ_CP010498.1_WP_002933995.1 multidrug efflux system transcriptional regulator CmeR [Campylobacter jejuni]
accessory/9044	GCF_001506645.1	NZ_CP010499.1	1633596	chromosome	NZ_CP010499.1_WP_002933995.1 multidrug efflux system transcriptional regulator CmeR [Campylobacter jejuni]
accessory/9044	GCF_001506665.1	NZ_CP010500.1	1645188	chromosome	NZ_CP010500.1_WP_002933995.1 multidrug efflux system transcriptional regulator CmeR [Campylobacter jejuni]
accessory/9044	GCF_001506685.1	NZ_CP010495.1	1675952	chromosome	NZ_CP010495.1_WP_002933995.1 multidrug efflux system transcriptional regulator CmeR [Campylobacter jejuni]
accessory/9044	GCF_001506705.1	NZ_CP010501.1	1679764	chromosome	NZ_CP010501.1_WP_002933995.1 multidrug efflux system transcriptional regulator CmeR [Campylobacter jejuni]
accessory/9044	GCF_001506725.1	NZ_CP010502.1	1671231	chromosome	NZ_CP010502.1_WP_002933995.1 multidrug efflux system transcriptional regulator CmeR [Campylobacter jejuni]
accessory/9044	GCF_001506745.1	NZ_CP010503.1	1635627	chromosome	NZ_CP010503.1_WP_002933995.1 multidrug efflux system transcriptional regulator CmeR [Campylobacter jejuni]
accessory/9044	GCF_001506765.1	NZ_CP010504.1	1636377	chromosome	NZ_CP010504.1_WP_002933995.1 multidrug efflux system transcriptional regulator CmeR [Campylobacter jejuni]
accessory/9044	GCF_001506785.1	NZ_CP010505.1	1635207	chromosome	NZ_CP010505.1_WP_002933995.1 multidrug efflux system transcriptional regulator CmeR [Campylobacter jejuni]
accessory/9044	GCF_001506805.1	NZ_CP010506.1	1643938	chromosome	NZ_CP010506.1_WP_002933995.1 multidrug efflux system transcriptional regulator CmeR [Campylobacter jejuni]
accessory/9044	GCF_001506825.1	NZ_CP010507.1	1631373	chromosome	NZ_CP010507.1_WP_002933995.1 multidrug efflux system transcriptional regulator CmeR [Campylobacter jejuni]
accessory/9044	GCF_001506845.1	NZ_CP010508.1	1667224	chromosome	NZ_CP010508.1_WP_002933995.1 multidrug efflux system transcriptional regulator CmeR [Campylobacter jejuni]
accessory/9044	GCF_001506865.1	NZ_CP010509.1	1636490	chromosome	NZ_CP010509.1_WP_002933995.1 multidrug efflux system transcriptional regulator CmeR [Campylobacter jejuni]
accessory/9044	GCF_001506885.1	NZ_CP010510.1	1640646	chromosome	NZ_CP010510.1_WP_002933995.1 multidrug efflux system transcriptional regulator CmeR [Campylobacter jejuni]
accessory/9044	GCF_001506905.1	NZ_CP010511.1	1635130	chromosome	NZ_CP010511.1_WP_002933995.1 multidrug efflux system transcriptional regulator CmeR [Campylobacter jejuni]
accessory/9044	GCF_001506925.1	NZ_CP010457.1	1636223	chromosome	NZ_CP010457.1_WP_002933995.1 multidrug efflux system transcriptional regulator CmeR [Campylobacter jejuni]
accessory/9044	GCF_001506945.1	NZ_CP010458.1	1657054	chromosome	NZ_CP010458.1_WP_002933995.1 multidrug efflux system transcriptional regulator CmeR [Campylobacter jejuni]
accessory/9044	GCF_001506965.1	NZ_CP010459.1	1635237	chromosome	NZ_CP010459.1_WP_002933995.1 multidrug efflux system transcriptional regulator CmeR [Campylobacter jejuni]
accessory/9044	GCF_001506985.1	NZ_CP010460.1	1632612	chromosome	NZ_CP010460.1_WP_002933995.1 multidrug efflux system transcriptional regulator CmeR [Campylobacter jejuni]
accessory/9044	GCF_001507005.1	NZ_CP010461.1	1642694	chromosome	NZ_CP010461.1_WP_002933995.1 multidrug efflux system transcriptional regulator CmeR [Campylobacter jejuni]
accessory/9044	GCF_001507025.1	NZ_CP010462.1	1669148	chromosome	NZ_CP010462.1_WP_002933995.1 multidrug efflux system transcriptional regulator CmeR [Campylobacter jejuni]
accessory/9044	GCF_001507045.1	NZ_CP010463.1	1642497	chromosome	NZ_CP010463.1_WP_002933995.1 multidrug efflux system transcriptional regulator CmeR [Campylobacter jejuni]
accessory/9044	GCF_001507065.1	NZ_CP010464.1	1641119	chromosome	NZ_CP010464.1_WP_059119470.1 multidrug efflux system transcriptional regulator CmeR [Campylobacter jejuni]
accessory/9044	GCF_001507085.1	NZ_CP010465.1	1624545	chromosome	NZ_CP010465.1_WP_002933995.1 multidrug efflux system transcriptional regulator CmeR [Campylobacter jejuni]
accessory/9044	GCF_001507105.1	NZ_CP010466.1	1634189	chromosome	NZ_CP010466.1_WP_002933995.1 multidrug efflux system transcriptional regulator CmeR [Campylobacter jejuni]
accessory/9044	GCF_001507125.1	NZ_CP010467.1	1661567	chromosome	NZ_CP010467.1_WP_002933995.1 multidrug efflux system transcriptional regulator CmeR [Campylobacter jejuni]
accessory/9044	GCF_001507145.1	NZ_CP010468.1	1645157	chromosome	NZ_CP010468.1_WP_002933995.1 multidrug efflux system transcriptional regulator CmeR [Campylobacter jejuni]
accessory/9044	GCF_001507165.1	NZ_CP010469.1	1642039	chromosome	NZ_CP010469.1_WP_002933995.1 multidrug efflux system transcriptional regulator CmeR [Campylobacter jejuni]
accessory/9044	GCF_001507185.1	NZ_CP010470.1	1635709	chromosome	NZ_CP010470.1_WP_002933995.1 multidrug efflux system transcriptional regulator CmeR [Campylobacter jejuni]
accessory/9044	GCF_001507205.1	NZ_CP010484.1	1637207	chromosome	NZ_CP010484.1_WP_002933995.1 multidrug efflux system transcriptional regulator CmeR [Campylobacter jejuni]
accessory/9044	GCF_001507225.1	NZ_CP010485.1	1629790	chromosome	NZ_CP010485.1_WP_002933995.1 multidrug efflux system transcriptional regulator CmeR [Campylobacter jejuni]
accessory/9044	GCF_001507245.1	NZ_CP010486.1	1628907	chromosome	NZ_CP010486.1_WP_002933995.1 multidrug efflux system transcriptional regulator CmeR [Campylobacter jejuni]
accessory/9044	GCF_001507265.1	NZ_CP010487.1	1633951	chromosome	NZ_CP010487.1_WP_002933995.1 multidrug efflux system transcriptional regulator CmeR [Campylobacter jejuni]
accessory/9044	GCF_001563565.1	NZ_CP014344.1	1651183	chromosome	NZ_CP014344.1_WP_002866632.1 MULTISPECIES: multidrug efflux system transcriptional regulator CmeR [Campylobacter]
accessory/9044	GCF_001587015.1	NZ_CP014744.1	1672837	chromosome	NZ_CP014744.1_WP_002843095.1 MULTISPECIES: multidrug efflux system transcriptional regulator CmeR [Campylobacter]
accessory/9044	GCF_001587035.1	NZ_CP014742.1	1681907	chromosome	NZ_CP014742.1_WP_002843095.1 MULTISPECIES: multidrug efflux system transcriptional regulator CmeR [Campylobacter]
accessory/9044	GCF_001639125.1	NZ_CP015528.1	1668523	chromosome	NZ_CP015528.1_WP_002778289.1 MULTISPECIES: multidrug efflux system transcriptional regulator CmeR [Campylobacter]
accessory/9044	GCF_001686905.1	NZ_CP015209.1	1675112	chromosome	NZ_CP015209.1_WP_002857627.1 multidrug efflux system transcriptional regulator CmeR [Campylobacter jejuni]
accessory/9044	GCF_001687475.2	NZ_CP031611.1	1520669	chromosome	NZ_CP031611.1_WP_066777936.1 TetR/AcrR family transcriptional regulator [Campylobacter hepaticus]
accessory/9044	GCF_001717605.1	NZ_CP017025.1	1797243	chromosome	NZ_CP017025.1_WP_002778289.1 MULTISPECIES: multidrug efflux system transcriptional regulator CmeR [Campylobacter]
accessory/9044	GCF_001717625.1	NZ_CP017029.1	1709198	chromosome	NZ_CP017029.1_WP_058000886.1 multidrug efflux system transcriptional regulator CmeR [Campylobacter jejuni]
accessory/9044	GCF_001721945.1	NZ_CP017031.1	1652714	chromosome	NZ_CP017031.1_WP_002843095.1 MULTISPECIES: multidrug efflux system transcriptional regulator CmeR [Campylobacter]
accessory/9044	GCF_001721965.1	NZ_CP017032.1	1684409	chromosome	NZ_CP017032.1_WP_002866632.1 MULTISPECIES: multidrug efflux system transcriptional regulator CmeR [Campylobacter]
accessory/9044	GCF_001721985.1	NZ_CP017033.1	1785310	chromosome	NZ_CP017033.1_WP_002859459.1 MULTISPECIES: multidrug efflux system transcriptional regulator CmeR [Campylobacter]
accessory/9044	GCF_001767215.1	NZ_CP017456.1	1666780	chromosome	NZ_CP017456.1_WP_002857627.1 multidrug efflux system transcriptional regulator CmeR [Campylobacter jejuni]
accessory/9044	GCF_001865395.1	NZ_CP017862.1	1694324	chromosome	NZ_CP017862.1_WP_002859459.1 MULTISPECIES: multidrug efflux system transcriptional regulator CmeR [Campylobacter]
accessory/9044	GCF_001865415.1	NZ_CP017860.1	1762596	chromosome	NZ_CP017860.1_WP_002859459.1 MULTISPECIES: multidrug efflux system transcriptional regulator CmeR [Campylobacter]
accessory/9044	GCF_001865435.1	NZ_CP017863.1	1744171	chromosome	NZ_CP017863.1_WP_071304990.1 multidrug efflux system transcriptional regulator CmeR [Campylobacter jejuni]
accessory/9044	GCF_001865455.1	NZ_CP017865.1	1687232	chromosome	NZ_CP017865.1_WP_052785784.1 multidrug efflux system transcriptional regulator CmeR [Campylobacter coli]
accessory/9044	GCF_001865475.1	NZ_CP017868.1	1665146	chromosome	NZ_CP017868.1_WP_002778289.1 MULTISPECIES: multidrug efflux system transcriptional regulator CmeR [Campylobacter]
accessory/9044	GCF_001865495.1	NZ_CP017871.1	1695360	chromosome	NZ_CP017871.1_WP_002778289.1 MULTISPECIES: multidrug efflux system transcriptional regulator CmeR [Campylobacter]
accessory/9044	GCF_001865515.1	NZ_CP017873.1	1841551	chromosome	NZ_CP017873.1_WP_002778289.1 MULTISPECIES: multidrug efflux system transcriptional regulator CmeR [Campylobacter]
accessory/9044	GCF_001865535.1	NZ_CP017875.1	1837306	chromosome	NZ_CP017875.1_WP_002778289.1 MULTISPECIES: multidrug efflux system transcriptional regulator CmeR [Campylobacter]
accessory/9044	GCF_001865555.1	NZ_CP017878.1	1695638	chromosome	NZ_CP017878.1_WP_052785784.1 multidrug efflux system transcriptional regulator CmeR [Campylobacter coli]
accessory/9044	GCF_001865595.1	NZ_CP007749.1	1754867	chromosome	NZ_CP007749.1_WP_002886252.1 MULTISPECIES: multidrug efflux system transcriptional regulator CmeR [Campylobacter]
accessory/9044	GCF_001865615.1	NZ_CP007751.1	1677212	chromosome	NZ_CP007751.1_WP_002785289.1 TetR family transcriptional regulator [Campylobacter coli]
accessory/9044	GCF_001870085.1	NZ_CP017859.1	1749868	chromosome	NZ_CP017859.1_WP_002859459.1 MULTISPECIES: multidrug efflux system transcriptional regulator CmeR [Campylobacter]
accessory/9044	GCF_001870105.1	NZ_CP017856.1	1763161	chromosome	NZ_CP017856.1_WP_002859459.1 MULTISPECIES: multidrug efflux system transcriptional regulator CmeR [Campylobacter]
accessory/9044	GCF_001936355.1	NZ_CP018900.1	1718974	chromosome	NZ_CP018900.1_WP_002778289.1 MULTISPECIES: multidrug efflux system transcriptional regulator CmeR [Campylobacter]
accessory/9044	GCF_001951235.1	NZ_CP007188.1	1821520	chromosome	NZ_CP007188.1_WP_002843095.1 MULTISPECIES: multidrug efflux system transcriptional regulator CmeR [Campylobacter]
accessory/9044	GCF_001951255.1	NZ_CP007189.1	1629484	chromosome	NZ_CP007189.1_WP_002866632.1 MULTISPECIES: multidrug efflux system transcriptional regulator CmeR [Campylobacter]
accessory/9044	GCF_001951275.1	NZ_CP007190.1	1629485	chromosome	NZ_CP007190.1_WP_002866632.1 MULTISPECIES: multidrug efflux system transcriptional regulator CmeR [Campylobacter]
accessory/9044	GCF_001951295.1	NZ_CP007191.1	1669964	chromosome	NZ_CP007191.1_WP_002843095.1 MULTISPECIES: multidrug efflux system transcriptional regulator CmeR [Campylobacter]
accessory/9044	GCF_001951315.1	NZ_CP007192.1	1675330	chromosome	NZ_CP007192.1_WP_002843095.1 MULTISPECIES: multidrug efflux system transcriptional regulator CmeR [Campylobacter]
accessory/9044	GCF_001951335.1	NZ_CP007193.1	1644447	chromosome	NZ_CP007193.1_WP_002843095.1 MULTISPECIES: multidrug efflux system transcriptional regulator CmeR [Campylobacter]
accessory/9044	GCF_002024185.1	NZ_CP019977.1	2033919	chromosome	NZ_CP019977.1_WP_002778289.1 MULTISPECIES: multidrug efflux system transcriptional regulator CmeR [Campylobacter]
accessory/9044	GCF_002024325.1	NZ_CP019965.1	1612586	chromosome	NZ_CP019965.1_WP_002866632.1 MULTISPECIES: multidrug efflux system transcriptional regulator CmeR [Campylobacter]
accessory/9044	GCF_002028305.1	NZ_CP020045.1	1618194	chromosome	NZ_CP020045.1_WP_002866632.1 MULTISPECIES: multidrug efflux system transcriptional regulator CmeR [Campylobacter]
accessory/9044	GCF_002080395.1	NZ_CP020478.1	1758726	chromosome	NZ_CP020478.1_WP_082199978.1 TetR/AcrR family transcriptional regulator [Campylobacter helveticus]
accessory/9044	GCF_002101355.1	NZ_CP020776.1	1774584	chromosome	NZ_CP020776.1_WP_002843095.1 MULTISPECIES: multidrug efflux system transcriptional regulator CmeR [Campylobacter]
accessory/9044	GCF_002209025.1	NZ_CP022077.1	1641468	chromosome	NZ_CP022077.1_WP_002843095.1 MULTISPECIES: multidrug efflux system transcriptional regulator CmeR [Campylobacter]
accessory/9044	GCF_002209045.1	NZ_CP022079.1	1649384	chromosome	NZ_CP022079.1_WP_002857627.1 multidrug efflux system transcriptional regulator CmeR [Campylobacter jejuni]
accessory/9044	GCF_002209065.1	NZ_CP022080.1	1620455	chromosome	NZ_CP022080.1_WP_002857627.1 multidrug efflux system transcriptional regulator CmeR [Campylobacter jejuni]
accessory/9044	GCF_002214785.1	NZ_CP017229.1	1629704	chromosome	NZ_CP017229.1_WP_088868017.1 multidrug efflux system transcriptional regulator CmeR [Campylobacter jejuni]
accessory/9044	GCF_002224325.1	NZ_CP022439.1	1645651	chromosome	NZ_CP022439.1_WP_002843095.1 MULTISPECIES: multidrug efflux system transcriptional regulator CmeR [Campylobacter]
accessory/9044	GCF_002224385.1	NZ_CP022440.1	1620303	chromosome	NZ_CP022440.1_WP_002857627.1 multidrug efflux system transcriptional regulator CmeR [Campylobacter jejuni]
accessory/9044	GCF_002234455.1	NZ_CP022470.1	1659694	chromosome	NZ_CP022470.1_WP_002866632.1 MULTISPECIES: multidrug efflux system transcriptional regulator CmeR [Campylobacter]
accessory/9044	GCF_002238375.1	NZ_CP022559.1	1648502	chromosome	NZ_CP022559.1_WP_002843095.1 MULTISPECIES: multidrug efflux system transcriptional regulator CmeR [Campylobacter]
accessory/9044	GCF_002407125.1	NZ_CP023543.1	1727779	chromosome	NZ_CP023543.1_WP_002843095.1 MULTISPECIES: multidrug efflux system transcriptional regulator CmeR [Campylobacter]
accessory/9044	GCF_002407145.1	NZ_CP023545.1	1670005	chromosome	NZ_CP023545.1_WP_002778289.1 MULTISPECIES: multidrug efflux system transcriptional regulator CmeR [Campylobacter]
accessory/9044	GCF_002587105.1	NZ_CP023867.1	1690358	chromosome	NZ_CP023867.1_WP_002843095.1 MULTISPECIES: multidrug efflux system transcriptional regulator CmeR [Campylobacter]
accessory/9044	GCF_002587225.1	NZ_CP023866.1	1777799	chromosome	NZ_CP023866.1_WP_002866632.1 MULTISPECIES: multidrug efflux system transcriptional regulator CmeR [Campylobacter]
accessory/9044	GCF_002843985.1	NZ_CP025281.1	1705805	chromosome	NZ_CP025281.1_WP_002778289.1 MULTISPECIES: multidrug efflux system transcriptional regulator CmeR [Campylobacter]
accessory/9044	GCF_003030185.1	NZ_CP028185.1	1831911	chromosome	NZ_CP028185.1_WP_002859459.1 MULTISPECIES: multidrug efflux system transcriptional regulator CmeR [Campylobacter]
accessory/9044	GCF_003030205.1	NZ_CP028187.1	1894971	chromosome	NZ_CP028187.1_WP_002778289.1 MULTISPECIES: multidrug efflux system transcriptional regulator CmeR [Campylobacter]
accessory/9044	GCF_003060725.1	NZ_CP028909.1	1705686	chromosome	NZ_CP028909.1_WP_002843095.1 MULTISPECIES: multidrug efflux system transcriptional regulator CmeR [Campylobacter]
accessory/9044	GCF_003060745.1	NZ_CP028910.1	1684042	chromosome	NZ_CP028910.1_WP_002843095.1 MULTISPECIES: multidrug efflux system transcriptional regulator CmeR [Campylobacter]
accessory/9044	GCF_003060765.1	NZ_CP028911.1	1614396	chromosome	NZ_CP028911.1_WP_002866632.1 MULTISPECIES: multidrug efflux system transcriptional regulator CmeR [Campylobacter]
accessory/9044	GCF_003060785.1	NZ_CP028912.1	1634231	chromosome	NZ_CP028912.1_WP_002843095.1 MULTISPECIES: multidrug efflux system transcriptional regulator CmeR [Campylobacter]
accessory/9044	GCF_003368045.1	NZ_CP012206.1	1727122	chromosome	NZ_CP012206.1_WP_052825559.1 multidrug efflux system transcriptional regulator CmeR [Campylobacter jejuni]
accessory/9044	GCF_003368065.1	NZ_CP012210.1	1652581	chromosome	NZ_CP012210.1_WP_002866632.1 MULTISPECIES: multidrug efflux system transcriptional regulator CmeR [Campylobacter]
accessory/9044	GCF_003368085.1	NZ_CP012211.1	1634294	chromosome	NZ_CP012211.1_WP_002866632.1 MULTISPECIES: multidrug efflux system transcriptional regulator CmeR [Campylobacter]
accessory/9044	GCF_003368105.1	NZ_CP012212.1	1681088	chromosome	NZ_CP012212.1_WP_070243286.1 MULTISPECIES: multidrug efflux system transcriptional regulator CmeR [Campylobacter]
accessory/9044	GCF_003368125.1	NZ_CP012213.1	1614027	chromosome	NZ_CP012213.1_WP_002866632.1 MULTISPECIES: multidrug efflux system transcriptional regulator CmeR [Campylobacter]
accessory/9044	GCF_003368145.1	NZ_CP012214.1	1605714	chromosome	NZ_CP012214.1_WP_002859459.1 MULTISPECIES: multidrug efflux system transcriptional regulator CmeR [Campylobacter]
accessory/9044	GCF_003368165.1	NZ_CP012216.1	1692979	chromosome	NZ_CP012216.1_WP_070300775.1 multidrug efflux system transcriptional regulator CmeR [Campylobacter jejuni]
accessory/9044	GCF_003368185.1	NZ_CP012217.1	1747565	chromosome	NZ_CP012217.1_WP_002934928.1 MULTISPECIES: multidrug efflux system transcriptional regulator CmeR [Campylobacter]
accessory/9044	GCF_003368205.1	NZ_CP012220.1	1567232	chromosome	NZ_CP012220.1_WP_002886252.1 MULTISPECIES: multidrug efflux system transcriptional regulator CmeR [Campylobacter]
accessory/9044	GCF_003368225.1	NZ_CP012221.1	1793733	chromosome	NZ_CP012221.1_WP_044261038.1 multidrug efflux system transcriptional regulator CmeR [Campylobacter jejuni]
accessory/9044	GCF_003368245.1	NZ_CP012224.1	1658441	chromosome	NZ_CP012224.1_WP_002922533.1 multidrug efflux system transcriptional regulator CmeR [Campylobacter jejuni]
accessory/9044	GCF_003574945.1	NZ_CP032316.1	1795167	chromosome	NZ_CP032316.1_WP_002859459.1 MULTISPECIES: multidrug efflux system transcriptional regulator CmeR [Campylobacter]
accessory/9044	GCF_003950275.1	NZ_CP034393.1	1754322	chromosome	NZ_CP034393.1_WP_002866632.1 MULTISPECIES: multidrug efflux system transcriptional regulator CmeR [Campylobacter]
accessory/9044	GCF_003971585.1	NZ_CP028372.1	1683497	chromosome	NZ_CP028372.1_WP_002843095.1 MULTISPECIES: multidrug efflux system transcriptional regulator CmeR [Campylobacter]
accessory/9044	GCF_900475265.1	NZ_LS483362.1	1641464	chromosome	NZ_LS483362.1_WP_002843095.1 MULTISPECIES: multidrug efflux system transcriptional regulator CmeR [Campylobacter]
accessory/9044	GCF_900638165.1	NZ_LR134497.1	1801392	chromosome	NZ_LR134497.1_WP_002854190.1 multidrug efflux system transcriptional regulator CmeR [Campylobacter jejuni]
accessory/9044	GCF_900638175.1	NZ_LR134496.1	1664663	chromosome	NZ_LR134496.1_WP_002854190.1 multidrug efflux system transcriptional regulator CmeR [Campylobacter jejuni]
accessory/9044	GCF_900638185.1	NZ_LR134498.1	1822834	chromosome	NZ_LR134498.1_WP_002866632.1 MULTISPECIES: multidrug efflux system transcriptional regulator CmeR [Campylobacter]
accessory/9044	GCF_900638195.1	NZ_LR134500.1	1666666	chromosome	NZ_LR134500.1_WP_002894548.1 multidrug efflux system transcriptional regulator CmeR [Campylobacter jejuni]
accessory/9044	GCF_900638205.1	NZ_LR134499.1	1666864	chromosome	NZ_LR134499.1_WP_002857627.1 multidrug efflux system transcriptional regulator CmeR [Campylobacter jejuni]
accessory/9044	GCF_900638225.1	NZ_LR134502.1	1634025	chromosome	NZ_LR134502.1_WP_002866632.1 MULTISPECIES: multidrug efflux system transcriptional regulator CmeR [Campylobacter]
accessory/9044	GCF_900638235.1	NZ_LR134505.1	1653145	chromosome	NZ_LR134505.1_WP_002857627.1 multidrug efflux system transcriptional regulator CmeR [Campylobacter jejuni]
accessory/9044	GCF_900638285.1	NZ_LR134507.1	1634561	chromosome	NZ_LR134507.1_WP_002866632.1 MULTISPECIES: multidrug efflux system transcriptional regulator CmeR [Campylobacter]
accessory/9044	GCF_900638365.1	NZ_LR134511.1	1641302	chromosome	NZ_LR134511.1_WP_002843095.1 MULTISPECIES: multidrug efflux system transcriptional regulator CmeR [Campylobacter]
accessory/9044				plasmid/contig	CARD|YP_002343805.1|ARO:3000526|cmeR [Campylobacter jejuni subsp. jejuni NCTC 11168]
accessory/10360	GCF_000465235.1	NC_022355.1	55127	plasmid/contig	NC_022347.1_WP_000627290.1 MULTISPECIES: streptothricin N-acetyltransferase Sat4 [Bacteria]
accessory/10360	GCF_000583775.1	NZ_CP007182.1	47962	plasmid/contig	NZ_CP007181.1_WP_000627290.1 MULTISPECIES: streptothricin N-acetyltransferase Sat4 [Bacteria]
accessory/10360	GCF_001865495.1	NZ_CP017872.1	55122	plasmid/contig	NZ_CP017871.1_WP_000627290.1 MULTISPECIES: streptothricin N-acetyltransferase Sat4 [Bacteria]
accessory/10360	GCF_002407125.1	NZ_CP023544.1	55132	plasmid/contig	NZ_CP023543.1_WP_000627290.1 MULTISPECIES: streptothricin N-acetyltransferase Sat4 [Bacteria]
accessory/10360	GCF_002407145.1	NZ_CP023546.1	55122	plasmid/contig	NZ_CP023545.1_WP_000627290.1 MULTISPECIES: streptothricin N-acetyltransferase Sat4 [Bacteria]
accessory/10360	GCF_003030185.1	NZ_CP028186.1	66602	plasmid/contig	NZ_CP028185.1_WP_057044112.1 streptothricin N-acetyltransferase Sat4 [Campylobacter jejuni]
accessory/10360				plasmid/contig	NDARO|WP_063854934.1|U01945.1 sat4|sat4|acetyltransferase|streptothricin_N-acetyltransferase_Sat4
accessory/10810	GCF_000583795.1	NZ_CP007180.1	48422	plasmid/contig	NZ_CP007179.1_WP_009263190.1 MULTISPECIES: hypothetical protein [Bacteria]
accessory/10810				plasmid/contig	NDARO|WP_004308783.1|AF251288.1 lnu(AN2)|lnu(AN2)|nucleotidyltransferase|lincosamide_nucleotidyltransferase_Lnu(AN2)
accessory/13824	GCF_000017465.2	NC_009715.2	1971270	chromosome	NC_009715.2_WP_011992638.1 QacE family quaternary ammonium compound efflux SMR transporter [Campylobacter curvus]
accessory/13824				plasmid/contig	NDARO|WP_071846258.1|KF556704.1 SMR_efflux_smr|SMR_efflux_smr|efflux|multidrug_efflux_SMR_transporter_Smr
